# Supplementary material for: Examination of multiple UGT1A and DPYD polymorphisms has limited ability to predict the toxicity and efficacy of metastatic colorectal cancer treated with irinotecan-based chemotherapy: a retrospective analysis
Source: BMC Cancer. 2017 Jun 20;17:437. doi: 10.1186/s12885-017-3406-2 (PMC5480170; doi:10.1186/s12885-017-3406-2)
Supplement: Additional file 1: — The clincal database and UGT1A/DPYD polymorphisms of all study patients. (XLSX 141 kb) [file 12885_2017_3406_MOESM1_ESM.xlsx]

## Sheet: clinical data
patient number	sex(1=male, 0=female)	age-group(0=≦65y, 1= >65y)	Tumor Location-group(0=left-side, 1=right-side)	IRI based treatment line	IRI treatment line-group（0=first line，1=≧second line）	severe diarrhea(0=no, 1=yes)	severe neutropenia(0=no,1=yes)	severe toxicities(0=no, 1=yes)	effect	ORR(1=PR,0=SD+PD)	DCR(1=PR+SD, 0=PD)	Regimens	combined with 5-fu	target drug or not	UGT1A1*6/*28 panel	IRI based PD?(1=yes, 0=no)	PFS－months	death	OS－months
1	1	0	0	first line	0	0	1	1	PR	1	1	FOLFOXIRI	1	0	0	1	9.33333	1	11.6333
2	1	0	0	first line	0	0	0	0	PR	1	1	FOLFIRI+Bev	1	1	2	1	7.66667	1	26.7667
3	1	0	0	second line	1	0	1	1	SD	0	1	FOLFIRI+Bev	1	1	1	1	11.8	0	18.9
4	1	1	0	second line	1	0	0	0	SD	0	1	FOLFIRI	1	0	0	1	9.93333	1	51.1
5	1	0	0	second line	1	0	0	0	SD	0	1	FOLFIRI+Cet	1	1	1	0	11.2333	0	11.2333
6	1	0	1	second line	1	0	1	1	PD	0	0	FOLFIRI/IRI+Bev	1	1	0	1	1.23333	1	3.23333
7	1	0	1	second line	1	0	0	0	SD	0	1	FOLFIRI+Bev	1	1	1	1	8.4	1	12.6
8	0	0	1	third line	1	0	0	0	SD	0	1	FOLFIRI+Bev	1	1	0	0	10.3667	1	10.3667
9	1	0	0	second line	1	0	0	0	PR	1	1	FOLFIRI	1	0	1	1	13.1667	0	29.3333
10	1	0	0	second line	1	0	0	0	PD	0	0	IRI+Cet	0	1	1	1	1.56667	0	4.63333
11	1	0	0	second line	1	0	0	0	SD	0	1	IRI+Bev	0	1	1	1	3.06667	0	8.13333
12	1	1	0	second line	1	0	0	0	SD	0	1	FOLFIRI	1	0	0	1	4.43333	1	8.6
13	1	0	0	second line	1	0	0	0	SD	0	1	FOLFIRI	1	0	2	1	17.5667	0	17.7333
14	1	0	0	second line	1	0	0	0	SD	0	1	FOLFIRI	1	0	1	1	13.8667	1	19.7
15	0	0	0	second line	1	0	0	0	SD	0	1	IRI+Bev	0	1	0	1	13.3667	1	18
16	1	1	1	second line	1	0	0	0	SD	0	1	FOLFIRI+Cet/IRI+Cet	1	1	0	1	2.96667	1	14.5
17	1	0	0	second line	1	0	0	0	SD	0	1	FOLFIRI	1	0	1	1	25.4	0	44.1333
18	0	0	0	second line	1	0	0	0	SD	0	1	FOLFIRI+Bev	1	1	1	1	10.3	1	19.3333
19	1	1	0	third line	1	0	0	0	SD	0	1	FOLFIRI	1	0	1	1	8.26667	0	18.4333
20	1	0	0	second line	1	0	0	0	SD	0	1	XELIRI	1	0	2	1	4.03333	0	24.5
21	1	0	0	third line	1	0	1	1	SD	0	1	FOLFIRI	1	0	1	1	4.43333	1	14.1667
22	1	0	0	third line	1	0	0	0	PR	1	1	FOLFIRI	1	0	0	1	3.7	0	4.1
23	1	0	0	third line	1	0	0	0	SD	0	1	FOLFOXIRI	1	0	0	0	2.86667	0	2.86667
24	0	0	1	second line	1	0	1	1	SD	0	1	FOLFIRI	1	0	2	0	15.1667	0	15.1667
25	0	0	0	second line	1	0	0	0	SD	0	1	FOLFIRI+Alber	1	1	0	0	16.3667	1	16.3667
26	1	0	1	first line	0	0	1	1	PD	0	0	FOLFOXIRI	1	0	1	1	0.6	1	4.4
27	1	1	0	second line	1	0	0	0	PD	0	0	FOLFIRI	1	0	1	1	13	1	21.7667
28	0	1	1	first line	0	0	1	1	SD	0	1	IRI+Cet	0	1	0	1	1.2	0	1.53333
29	1	0	0	first line	0	1	1	1	SD	0	1	FOLFOXIRI	1	0	1	1	6.9	1	18.2667
30	1	0	0	second line	1	0	0	0	SD	0	1	XELIRI	1	0	1	1	3.96667	0	7.93333
31	1	1	1	second line	1	0	0	0	SD	0	1	FOLFIRI+Bev	1	1	1	1	6.13333	0	10.6
32	1	0	0	third line	1	0	0	0	PD	0	0	XELIRI	1	0	0	1	1.73333	0	5.3
33	0	0	0	second line	1	0	0	0	SD	0	1	FOLFIRI	1	0	2	1	3.96667	0	8.46667
34	0	0	0	second line	1	0	0	0	SD	0	1	FOLFIRI	1	0	1	1	3.96667	0	15.6333
35	0	1	1	second line	1	0	1	1	SD	0	1	FOLFIRI+Nimo	1	1	1	0	7.83333	0	7.83333
36	1	0	0	second line	1	0	0	0	SD	0	1	FOLFIRI+Cet	1	1	0	0	9.33333	0	9.33333
37	1	1	0	second line	1	0	0	0	SD	0	1	XELIRI	1	0	0	1	1.3	1	5.2
38	0	0	1	second line	1	0	0	0	SD	0	1	FOLFIRI+Bev	1	1	2	0	9.8	0	9.8
39	0	0	0	second line	1	1	1	1	SD	0	1	FOLFIRI+Bev	1	1	0	1	13.1	0	24.6
40	1	0	0	first line	0	0	1	1	SD	0	1	FOLFOXIRI	1	0	1	1	7.66667	1	10.8333
41	1	0	0	second line	1	0	0	0	PD	0	0	FOLFIRI	1	0	2	1	1.93333	0	8.53333
42	1	0	0	second line	1	0	0	0	SD	0	1	FOLFIRI+Bev/IRI+Bev	1	1	2	1	17.0667	0	31.9667
43	0	0	0	second line	1	0	0	0	SD	0	1	XELIRI	1	0	1	0	6.83333	0	6.83333
44	1	0	0	second line	1	0	0	0	SD	0	1	IRI+5-Fu	1	0	0	1	6.06667	0	27.6333
45	1	0	0	second line	1	0	0	0	SD	0	1	FOLFIRI	1	0	0	1	6.1	1	22.9667
46	1	1	0	second line	1	1	0	1	SD	0	1	XELIRI+Bev	1	1	0	1	4.53333	0	5.6
47	1	0	0	second line	1	0	0	0	SD	0	1	XELIRI+Bev	1	1	0	1	7.46667	0	15.3667
48	1	0	0	first line	0	0	0	0	SD	0	1	FOLFOXIRI	1	0	0	1	7	1	12.2667
49	0	0	0	second line	1	0	0	0	PR	1	1	FOLFIRI+Bev	1	1	1	1	3.66667	0	3.8
50	1	1	0	second line	1	0	0	0	SD	0	1	FOLFIRI+Bev	1	1	0	0	14.2667	0	14.2667
51	1	1	0	second line	1	0	0	0	SD	0	1	FOLFIRI	1	0	0	0	11	0	11
52	1	1	0	second line	1	0	0	0	SD	0	1	XELIRI	1	0	1	0	6.2	1	6.2
53	0	0	0	first line	0	1	0	1	SD	0	1	XELIRI	1	0	0	1	3.06667	0	7.66667
54	0	0	1	second line	1	0	0	0	SD	0	1	FOLFIRI+Nimo	1	1	0	1	15.8	0	19.7667
55	1	0	0	second line	1	0	0	0	SD	0	1	FOLFIRI	1	0	0	1	1.56667	0	9.6
56	0	1	0	second line	1	0	0	0	SD	0	1	FOLFIRI	1	0	0	1	16.9	1	42.5333
57	1	0	0	first line	0	0	0	0	SD	0	1	FOLFIRI+Bev	1	1	0	1	11.1667	1	16.9333
58	1	1	1	second line	1	0	0	0	SD	0	1	FOLFIRI	1	0	0	1	6.83333	1	8.63333
59	0	1	1	second line	1	0	1	1	PD	0	0	FOLFIRI	1	0	0	1	1.8	1	11.6
60	1	1	1	second line	1	0	0	0	SD	0	1	XELIRI	1	0	1	1	3.8	1	6
61	1	0	0	second line	1	0	1	1	PR	1	1	FOLFIRI+Nimo	1	1	0	0	20.2333	0	20.2333
62	1	1	0	second line	1	0	0	0	SD	0	1	FOLFIRI+Cet	1	1	1	1	4.83333	0	35.9
63	1	0	1	second line	1	0	0	0	PD	0	0	FOLFIRI+Alber	1	1	1	1	1.86667	1	5.13333
64	0	0	1	first line	0	0	0	0	PR	1	1	FOLFOXIRI	1	0	2	1	5.26667	1	10.6667
65	1	1	1	second line	1	0	0	0	PR	1	1	Cet+XELIRI/Cet+IRI	1	1	0	0	7.46667	0	7.46667
66	0	0	0	second line	1	0	0	0	SD	0	1	FOLFIRI+Bev	1	1	1	1	14.5333	0	19.6
67	1	1	0	second line	1	0	0	0	PD	0	0	IRI	0	0	1	1	1.36667	1	7.9
68	1	0	0	third line	1	0	0	0	SD	0	1	FOLFIRI	1	0	1	1	2.5	1	6.53333
69	1	0	0	third line	1	1	0	1	PR	1	1	XELIRI+Bev	1	1	2	1	10.8333	0	17.8667
70	0	0	0	second line	1	0	0	0	SD	0	1	XELIRI	1	0	1	1	4.36667	0	6.63333
71	1	0	0	second line	1	0	1	1	SD	0	1	XELIRI+Bev*8/IRI+Bev*3	1	1	2	1	9.1	1	22
72	1	0	0	second line	1	0	0	0	SD	0	1	FOLFIRI+Bev	1	1	0	1	5.06667	1	16.1667
73	1	0	0	second line	1	0	0	0	SD	0	1	FOLFIRI+Bev	1	1	2	0	6.43333	0	6.43333
74	0	0	0	second line	1	0	0	0	PR	1	1	FOLFIRI	1	0	1	1	5.73333	0	5.93333
75	1	0	1	second line	1	0	0	0	SD	0	1	XELIRI	1	0	1	0	6.03333	0	6.03333
76	1	0	1	second line	1	0	0	0	PR	1	1	FOLFIRI+Nimo	1	1	0	1	12.6333	0	12.7667
77	0	0	1	first line	0	0	0	0	PR	1	1	FOLFOXIRI	1	0	0	0	4.23333	0	4.23333
78	0	0	1	first line	0	0	1	1	SD	0	1	FOLFIRI	1	0	1	1	17.4	0	26.0667
79	1	0	1	second line	1	0	0	0	SD	0	1	XELIRI	1	0	1	1	4.73333	0	13.4
80	1	0	0	second line	1	0	0	0	SD	0	1	FOLFIRI	1	0	0	1	2	1	3.66667
81	1	0	0	second line	1	1	0	1	SD	0	1	XELIRI	1	0	1	1	10.2667	0	10.6333
82	1	0	0	third line	1	0	0	0	SD	0	1	FOLFIRI	1	0	1	1	5.6	0	16.3667
83	1	0	1	second line	1	1	0	1	SD	0	1	FOLFIRI+Bev	1	1	1	0	4.93333	0	4.93333
84	1	0	0	first line	0	0	0	0	PD	0	0	FOLFOXIRI	1	0	0	1	1.43333	0	12.8333
85	0	0	0	second line	1	0	0	0	PR	1	1	FOLFIRI+Bev	1	1	0	1	5.7	0	7.9
86	1	0	0	third line	1	0	0	0	SD	0	1	XELIRI	1	0	0	1	1.63333	0	6.63333
87	1	0	0	second line	1	0	0	0	SD	0	1	FOLFIRI	1	0	0	1	26.1333	0	49.9667
88	1	1	0	second line	1	1	1	1	SD	0	1	FOLFIRI	1	0	1	1	8.1	1	13.6333
89	1	0	0	first line	0	0	0	0	PR	1	1	FOLFOXIRI	1	0	0	0	2.86667	0	2.86667
90	1	0	0	second line	1	1	1	1	PD	0	0	FOLFIRI	1	0	1	1	0.533333	1	2.53333
91	0	0	0	second line	1	0	0	0	SD	0	1	XELIRI	1	0	1	0	19.3	0	19.3
92	1	0	1	second line	1	0	1	1	SD	0	1	FOLFIRI+Bev	1	1	2	1	4.3	1	9.3
93	1	0	1	second line	1	0	1	1	SD	0	1	FOLFIRI+Alber	1	1	1	1	4.66667	0	22.9667
94	1	0	0	second line	1	0	0	0	SD	0	1	XELIRI	1	0	0	0	10.3	0	10.3
95	0	0	1	second line	1	0	0	0	SD	0	1	IRI+Bev	0	1	0	1	4.66667	1	7.43333
96	1	0	0	second line	1	0	0	0	SD	0	1	XELIRI	1	0	0	1	10.7667	0	17.6667
97	1	0	0	second line	1	0	0	0	PD	0	0	FOLFIRI+Cet	1	1	1	1	1.26667	0	1.26667
98	0	0	0	second line	1	0	1	1	SD	0	1	FOLFIRI+Cet	1	1	2	1	10.1	1	23.4
99	0	0	0	second line	1	0	0	0	PD	0	0	FOLFIRI+Alber	1	1	1	1	1.03333	1	5.63333
100	1	0	0	second line	1	1	1	1	PD	0	0	XELIRI+Bev	1	1	1	1	0.733333	0	1.16667
101	1	1	0	second line	1	0	0	0	SD	0	1	FOLFIRI+Bev	1	1	0	1	11.5667	1	28.7667
102	1	0	0	second line	1	0	0	0	SD	0	1	XELIRI	1	0	0	1	10.4667	1	15.3333
103	1	0	1	second line	1	0	0	0	PD	0	0	FOLFIRI	1	0	0	1	2.26667	1	11.7333
104	1	0	1	second line	1	0	0	0	SD	0	1	FOLFIRI+Bev	1	1	0	1	5.46667	0	6.3
105	1	0	0	second line	1	0	0	0	SD	0	1	XELIRI+Bev	1	1	1	0	15.4333	0	15.4333
106	0	0	0	second line	1	0	1	1	SD	0	1	FOLFIRI	1	0	1	1	12.1333	0	20.4667
107	1	0	0	third line	1	0	0	0	SD	0	1	XELIRI	1	0	0	1	19.8	0	21.4333
108	0	0	0	second line	1	0	0	0	SD	0	1	XELIRI/XELIRI+Bev	1	1	0	0	12.7667	0	12.7667
109	1	0	1	second line	1	0	0	0	SD	0	1	FOLFIRI+Cet	1	1	0	0	12.4667	0	12.4667
110	1	0	0	second line	1	0	0	0	PR	1	1	FOLFIRI+Cet	1	1	0	1	15.7	0	27.8667
111	1	0	0	second line	1	0	0	0	PD	0	0	XELIRI	1	0	0	1	1.46667	1	23.7333
112	1	0	0	second line	1	0	0	0	SD	0	1	XELIRI	1	0	0	1	5.46667	1	8.66667
113	1	0	0	second line	1	0	0	0	SD	0	1	XELIRI+Bev	1	1	1	1	8.03333	0	15.1333
114	0	0	0	first line	0	0	0	0	SD	0	1	FOLFIRI+C225	1	1	2	1	16.3	1	43.1667
115	1	1	0	second line	1	0	0	0	SD	0	1	FOLFIRI	1	0	1	0	11.4	0	11.4
116	0	1	1	second line	1	0	0	0	PR	1	1	FOLFIRI	1	0	1	0	7.7	0	7.7
117	1	0	0	second line	1	0	0	0	SD	0	1	FOLFIRI＋Cet	1	1	1	1	7.33333	0	16.4667
118	0	0	0	second line	1	0	0	0	PD	0	0	FOLFIRI+Bev	1	1	0	1	1.36667	0	16.8
119	1	0	1	first line	0	0	0	0	PR	1	1	XELIRI	1	0	1	1	12.5333	0	24.2667
120	1	0	0	first line	0	0	1	1	SD	0	1	FOLFOXIRI	1	0	2	1	2.76667	0	24.0333
121	0	1	1	second line	1	1	0	1	PD	0	0	IRI+Tegar	1	0	2	1	1.33333	0	48.3333
122	0	0	0	first line	0	0	0	0	SD	0	1	XELIRI	1	0	0	0	29.9333	0	29.9333
123	0	0	1	second line	1	0	0	0	PD	0	0	IRI+Bev	0	1	0	1	1	0	2.26667
124	1	0	1	second line	1	0	0	0	PR	1	1	FOLFIRI+Bev	1	1	0	1	13.8	0	23.4667
125	1	0	0	second line	1	0	0	0	SD	0	1	FOLFIRI	1	0	0	1	23.6	1	28.4333
126	1	0	0	third line	1	0	0	0	SD	0	1	IRI+Cet	0	1	1	1	5.1	0	10.5333
127	1	0	0	first line	0	0	1	1	PR	1	1	FOLFOXIRI	1	0	1	1	3.16667	1	5.2
128	1	0	0	second line	1	0	1	1	SD	0	1	FOLFIRI+Alber	1	1	0	1	11.4333	0	28.0333
129	1	0	0	second line	1	0	0	0	PR	1	1	FOLFIRI/FOLFIRI+Bev	1	1	0	1	5.53333	0	14
130	1	0	0	second line	1	0	0	0	PR	1	1	IRI+Nimo*6，CPT-11+Bev*6	0	1	0	1	3.56667	1	22.8
131	1	0	1	second line	1	0	0	0	PD	0	0	FOLFIRI+Alber	1	1	0	1	1.43333	1	5.13333
132	1	1	0	second line	1	0	1	1	SD	0	1	FOLFIRI	1	0	1	1	6.6	1	14.7
133	1	0	1	second line	1	0	0	0	SD	0	1	FOLFIRI	1	0	1	0	7.76667	1	7.76667
134	1	0	0	second line	1	0	0	0	PD	0	0	FOLFIRI	1	0	1	0	6.53333	1	6.53333
135	1	0	0	second line	1	0	0	0	SD	0	1	FOLFIRI+Nimo	1	1	0	0	4.4	0	4.4
136	0	0	1	second line	1	0	0	0	PD	0	0	FOLFIRI+C225	1	1	0	1	1.96667	1	46.2667
137	1	0	0	second line	1	0	0	0	SD	0	1	FOLFIRI	1	0	1	1	13.8	1	21.2333
138	1	1	0	second line	1	0	0	0	SD	0	1	FOLFIRI/IRI+Bev	1	1	0	1	2.26667	0	5.56667
139	0	0	0	second line	1	0	0	0	PR	1	1	XELIRI	1	0	0	1	19.7333	0	31.7667
140	0	0	0	second line	1	0	1	1	SD	0	1	IRI+Bev	0	1	0	1	3.53333	0	27.6
141	1	0	0	second line	1	0	0	0	SD	0	1	XELIRI+Bev	1	1	0	1	6.8	0	18.6667
142	0	0	0	second line	1	0	0	0	SD	0	1	IRI+Tegar	1	1	0	1	11.2333	0	53.2
143	1	0	0	second line	1	0	0	0	SD	0	1	FOLFIRI/FOLFOXIRI	1	1	1	0	10.3333	0	10.3333
144	0	0	0	second line	1	1	1	1	SD	0	1	FOLFIRI+Bev	1	1	1	0	5.23333	1	5.23333
145	1	0	0	second line	1	0	0	0	SD	0	1	XELIRI	1	0	1	1	8.9	0	12.3667
146	1	1	0	second line	1	1	0	1	SD	0	1	FOLFIRI	1	0	0	0	5.76667	1	5.76667
147	0	0	0	first line	0	1	0	1	PR	1	1	FOLFOXIRI	1	0	1	1	5.43333	1	12.2667
148	1	0	0	first line	0	0	0	0	SD	0	1	XELIRI	1	0	0	1	7.53333	0	14.6333
149	1	0	0	second line	1	0	0	0	PD	0	0	FOLFIRI	1	0	1	1	2.23333	0	3.3
150	1	0	0	third line	1	0	0	0	PD	0	0	FOLFIRI	1	0	1	1	1.3	0	5.26667
151	0	0	0	second line	1	0	0	0	SD	0	1	XELIRI	1	0	1	1	1.76667	1	6.4
152	0	1	1	second line	1	0	0	0	SD	0	1	FOLFIRI/IRI+Bev	1	1	0	1	1.66667	1	6.6
153	1	0	0	first line	0	0	0	0	SD	0	1	FOLFOXIRI	1	0	0	0	6	1	6
154	1	0	0	second line	1	0	0	0	PD	0	0	FOLFIRI	1	0	1	1	1.4	0	3.86667
155	0	0	0	third line	1	0	0	0	SD	0	1	IRI	0	0	1	1	6.03333	1	11.4333
156	0	0	1	second line	1	0	0	0	PD	0	0	FOLFIRI+Cet	1	1	1	1	1.06667	1	6.16667
157	0	0	0	second line	1	0	1	1	SD	0	1	FOLFIRI	1	0	1	1	3.53333	1	20.7333
158	0	0	0	second line	1	1	0	1	SD	0	1	FOLFIRI	1	0	0	1	7.3	1	16.6
159	1	0	0	second line	1	1	0	1	SD	0	1	FOLFIRI+Alber	1	1	1	0	27.3667	0	27.3667
160	1	1	1	first line	0	0	0	0	SD	0	1	FOLFIRI	1	0	1	1	3.5	1	11.0333
161	0	0	0	second line	1	0	1	1	SD	0	1	FOLFIRI+Bev	1	1	0	1	10.1	0	13.5
162	0	1	0	second line	1	0	0	0	SD	0	1	IRI	0	0	0	0	6.1	0	6.1
163	1	0	0	second line	1	0	0	0	PD	0	0	FOLFIRI+Nimo/Cet	1	1	0	1	1.3	0	11.4667
164	1	0	0	second line	1	0	0	0	PD	0	0	XELIRI	1	0	0	1	1.6	1	8.63333
165	1	0	1	second line	1	0	0	0	SD	0	1	FOLFIRI+Bev	1	1	1	1	3.13333	1	11.3333
166	0	1	1	second line	1	0	0	0	SD	0	1	FOLFIRI	1	0	1	1	2.4	1	3.03333
167	1	0	0	second line	1	0	0	0	PR	1	1	FOLFIRI+Bev	1	1	0	1	4.06667	0	15.3333
168	0	0	0	second line	1	1	1	1	SD	0	1	FOLFIRI	1	0	0	0	20.4	1	20.4
169	1	0	0	second line	1	1	0	1	SD	0	1	XELIRI+Bev	1	1	1	1	8.63333	0	12.3
170	1	0	0	first line	0	0	0	0	SD	0	1	XELIRI+Bev	1	1	0	1	1.43333	0	9.73333
171	1	0	0	second line	1	0	0	0	SD	0	1	IRI+Bev	0	1	1	1	5.26667	1	16.4
172	1	0	0	third line	1	0	0	0	SD	0	1	XELIRI	1	0	0	1	4.8	0	20.5333
173	1	0	0	second line	1	1	0	1	SD	0	1	FOLFIRI+Alber	1	1	0	1	3.06667	1	8.9
174	0	0	0	second line	1	0	0	0	SD	0	1	FOLFIRI+Bev	1	1	2	1	7.8	1	13.4
175	0	0	0	second line	1	0	0	0	SD	0	1	XELIRI	1	0	1	0	9.46667	0	9.46667
176	0	0	1	second line	1	0	1	1	SD	0	1	FOLFIRI	1	0	1	1	11.5667	1	15.4
177	1	0	0	second line	1	1	1	1	SD	0	1	FOLFIRI+Cet	1	1	0	1	15.9333	0	22.1667
178	1	0	0	second line	1	0	0	0	PR	1	1	FOLFIRI+Alber	1	1	0	1	6.46667	1	13.9333
179	1	0	0	fourth line	1	0	0	0	PD	0	0	FOLFIRI	1	0	0	1	1.56667	1	2.9
180	0	0	0	second line	1	0	1	1	PD	0	0	FOLFIRI	1	0	2	1	1.83333	1	34.8333
181	1	0	0	second line	1	0	0	0	PD	0	0	FOLFIRI	1	0	1	1	1.8	1	5.9
182	0	0	0	second line	1	0	0	0	PD	0	0	XELIRI	1	0	0	1	1.4	0	4.86667
183	1	1	0	second line	1	0	0	0	SD	0	1	IRI	0	0	1	0	2.93333	0	2.93333
184	0	0	0	second line	1	0	0	0	SD	0	1	XELIRI	1	0	0	1	6.3	0	8.16667
185	1	0	0	fourth line	1	0	0	0	SD	0	1	FOLFIRI	1	0	0	1	8.63333	0	38.0333
186	1	0	0	second line	1	0	1	1	PD	0	0	FOLFIRI+Bev	1	1	2	1	7.2	0	21.6
187	1	1	1	second line	1	0	0	0	PD	0	0	XELIRI	1	0	2	1	2.13333	0	10.2667
188	0	0	0	second line	1	0	0	0	SD	0	1	FOLFIRI+Bev	1	1	1	1	5.3	1	19.9333
189	0	0	1	second line	1	1	0	1	PD	0	0	FOLFIRI+Bev	1	1	1	1	2.06667	1	7.23333
190	0	0	1	first line	0	0	0	0	PD	0	0	XELIRI	1	0	1	1	1.43333	1	6.63333
191	1	0	0	first line	0	0	0	0	SD	0	1	FOLFIRI	1	0	1	1	6.23333	0	8.93333
192	0	1	0	second line	1	0	0	0	PD	0	0	XELIRI	1	0	0	1	1.4	0	4.16667
193	1	1	1	second line	1	0	0	0	SD	0	1	FOLFIRI	1	0	1	1	9.13333	0	29.4333
194	1	0	1	second line	1	0	0	0	SD	0	1	XELIRI	1	0	0	1	4.33333	1	9.3
195	1	0	0	first line	0	0	1	1	SD	0	1	FOLFOXIRI	1	0	0	1	4.03333	0	14.2667
196	0	0	0	second line	1	0	0	0	PR	1	1	FOLFIRI	1	0	0	0	44.5333	1	44.5333
197	1	0	0	first line	0	0	0	0	PR	1	1	FOLFOXIRI	1	0	1	1	4.93333	0	6.63333
198	0	1	1	second line	1	0	0	0	SD	0	1	XELIRI+Bev	1	1	1	1	3.6	1	4.1
199	1	0	1	first line	0	0	0	0	SD	0	1	FOLFIRI	1	0	1	1	4.93333	1	23.1667
200	0	0	1	second line	1	0	1	1	PR	1	1	FOLFIRI	1	0	0	1	9.86667	1	19.2
201	0	0	0	second line	1	0	1	1	SD	0	1	FOLFIRI+Bev／FOLFIRI	1	1	1	1	4.23333	0	37.1667
202	0	0	0	second line	1	0	0	0	PD	0	0	FOLFIRI	1	0	0	1	2.3	1	8.56667
203	0	0	1	second line	1	0	0	0	PD	0	0	IRI＋5-Fu＋Bev	1	1	1	1	2.1	0	8
204	1	0	0	second line	1	0	0	0	SD	0	1	FOLFIRI+Cet／IRI+Cet	1	1	0	1	17.6333	1	34.7333
205	1	0	0	second line	1	0	1	1	SD	0	1	FOLFIRI+Bev	1	1	1	1	6.76667	1	9.86667
206	0	0	0	second line	1	0	0	0	PR	1	1	FOLFIRI	1	0	0	1	3.43333	0	27.9667
207	0	0	0	second line	1	0	0	0	PR	1	1	XELRI+Cet/XELIRI	1	1	0	0	7.96667	0	7.96667
208	1	0	0	first line	0	1	1	1	NA			FOLFIRI	1	0	1	1	0.9	1	7.73333
209	0	0	0	third line	1	0	0	0	SD	0	1	XELIRI	1	0	1	1	4.63333	0	7.7
210	1	0	0	second line	1	0	0	0	PD	0	0	XELIRI	1	0	0	1	1.4	0	9.36667
211	0	0	0	first line	0	0	0	0	SD	0	1	FOLFOXIRI	1	0	0	1	6.23333	0	10.0667
212	1	0	0	third line	1	0	0	0	SD	0	1	FOLFIRI+Bev	1	1	0	1	9.1	1	10.4
213	1	0	0	second line	1	0	0	0	PD	0	0	FOLFIRI	1	0	0	1	1.03333	0	36.0667
214	1	0	0	second line	1	0	0	0	SD	0	1	FOLFIRI+Bev	1	1	0	1	10.0667	1	25.1
215	1	0	1	second line	1	0	0	0	SD	0	1	FOLFIRI／FOLFIRI+Cet	1	1	0	0	16.0333	1	16.0333
216	1	0	1	second line	1	0	0	0	SD	0	1	FOLFIRI	1	0	0	1	7.7	1	10.6333
217	1	1	0	second line	1	0	0	0	PD	0	0	XELIRI	1	0	0	1	1.1	1	5.56667
218	0	0	0	second line	1	0	0	0	SD	0	1	IRI+5-Fu	1	0	1	1	11.4	0	12.6667
219	1	0	0	second line	1	0	0	0	SD	0	1	XELIRI	1	0	1	1	6	0	13.7667
220	1	0	0	second line	1	0	0	0	SD	0	1	FOLFIRI	1	0	0	0	4.93333	0	4.93333
221	0	0	0	second line	1	0	0	0	SD	0	1	FOLFIRI+Alber	1	1	0	0	6.3	1	6.3
222	0	0	0	second line	1	0	1	1	PD	0	0	XELIRI	1	0	0	1	1.1	0	17.4333
223	1	0	0	second line	1	0	1	1	PD	0	0	FOLFIRI+Alber	1	1	0	1	13.5333	1	16.8
224	0	0	1	second line	1	0	0	0	PD	0	0	XELIRI	1	0	1	1	1.9	1	6.26667
225	0	0	0	second line	1	0	0	0	PD	0	0	IRI+S1	1	0	0	1	2	1	8.33333
226	1	0	0	first line	0	0	0	0	PR	1	1	XELIRI+Bev	1	1	1	1	23.3333	0	31.2
227	0	0	0	first line	0	0	0	0	PR	1	1	IRI+Cet	0	1	0	0	6.03333	0	6.03333
228	0	0	1	first line	0	0	0	0	SD	0	1	XELIRI	1	0	1	1	8.06667	0	14.2
229	0	0	0	second line	1	0	0	0	PD	0	0	XELIRI	1	0	0	1	2.83333	1	13.5667
230	1	1	0	second line	1	0	0	0	SD	0	1	XELIRI	1	0	0	1	13.3667	0	18.7
231	1	0	0	second line	1	0	1	1	PD	0	0	FOLFIRI	1	0	1	1	1.66667	0	11.9
232	1	1	0	first line	0	0	0	0	SD	0	1	FOLFIRI+Cet	1	1	0	0	2.2	1	2.2
233	0	0	0	second line	1	0	1	1	SD	0	1	XELIRI	1	0	2	1	12.8	0	17.3333
234	1	0	0	second line	1	0	0	0	SD	0	1	XELIRI	1	0	0	1	4.9	0	29.3
235	1	0	0	second line	1	0	0	0	SD	0	1	FOLFIRI+Cet	1	1	0	1	11.6333	1	24.8333
236	1	0	0	second line	1	0	0	0	SD	0	1	XELIRI	1	0	1	1	6.6	0	30.4333
237	1	0	0	second line	1	0	0	0	SD	0	1	XELIRI	1	0	0	1	0.633333	0	12.9667
238	0	0	0	second line	1	0	0	0	SD	0	1	FOLFIRI	1	0	2	1	4.5	0	19.9667
239	0	0	0	first line	0	0	1	1	PR	1	1	FOLFIRI	1	0	1	0	2.76667	0	2.76667
240	1	0	1	first line	0	0	0	0	PR	1	1	FOLFIRI+Cet	1	1	1	0	5.16667	1	5.16667
241	1	1	0	second line	1	0	0	0	PD	0	0	FOLFIRI	1	0	1	1	1.23333	0	16.2
242	1	0	0	second line	1	0	0	0	SD	0	1	FOLFIRI	1	0	1	0	3.53333	0	3.53333
243	1	0	1	first line	0	0	0	0	SD	0	1	FOLFIRI+Cet	1	1	0	1	2.33333	1	18.5333
244	1	0	0	second line	1	0	1	1	PR	1	1	FOLFIRI+Cet	1	1	1	0	4.3	0	4.3
245	0	0	0	second line	1	0	0	0	PD	0	0	XELIRI	1	0	0	1	1	1	2.86667
246	0	0	0	second line	1	0	0	0	SD	0	1	IRI+Cet	0	1	0	1	2.13333	1	5.83333
247	0	0	0	second line	1	0	0	0	SD	0	1	FOLFIRI	1	0	0	1	12.7333	0	18
248	1	0	0	second line	1	1	0	1	SD	0	1	FOFLIRI+Cet	1	1	1	0	7.66667	0	7.66667
249	0	0	0	first line	0	0	1	1	PR	1	1	FOLFOXIRI	1	0	1	0	8.1	0	8.1
250	1	0	0	second line	1	1	0	1	PD	0	0	FOLFIRI	1	0	2	1	1.03333	0	37.9
251	0	1	0	second line	1	0	0	0	SD	0	1	FOLFIRI	1	0	1	1	11.3667	0	11.3667
252	1	0	0	second line	1	0	0	0	SD	0	1	FOLFIRI+Cet	1	1	1	1	2.93333	0	9.03333
253	1	0	1	first line	0	0	0	0	PR	1	1	FOLFIRI+Cet	1	1	1	1	12.7	1	22.8
254	0	0	0	second line	1	0	0	0	SD	0	1	FOLFIRI+Alber	1	1	0	1	4.16667	1	7.53333
255	0	0	0	second line	1	0	0	0	SD	0	1	XELIRI	1	0	0	1	11.5667	0	13.6
256	1	0	0	second line	1	0	1	1	SD	0	1	FOLFIRI	1	0	1	1	7.16667	1	11.3667
257	1	0	1	second line	1	0	0	0	SD	0	1	FOLFOXIRI+Bev	1	1	0	0	12.3333	0	12.3333
258	1	1	1	second line	1	0	0	0	SD	0	1	Bev+FOLFIRI	1	1	1	1	5.03333	0	5.56667
259	0	0	0	second line	1	1	0	1	SD	0	1	FOLFIRI+Bev	1	1	0	1	3.33333	1	15.4667
260	0	0	0	second line	1	0	0	0	SD	0	1	FOLFIRI/XELIRI	1	0	2	1	3.1	1	8.2
261	0	0	0	second line	1	0	0	0	SD	0	1	FOLFIRI+Bev	1	1	1	1	8.7	1	25.0333
262	0	0	0	third line	1	0	0	0	PR	1	1	XELIRI	1	0	1	1	4.6	0	6.46667
263	0	0	1	second line	1	0	1	1	SD	0	1	FOLFIRI	1	0	1	1	6.73333	1	11.5
264	1	0	0	second line	1	0	0	0	SD	0	1	XELIRI	1	0	1	1	5.1	1	7.93333
265	1	1	0	first line	0	0	0	0	PD	0	0	FOLFOXIRI	1	0	1	1	0.233333	1	1.26667
266	1	0	0	first line	0	0	0	0	SD	0	1	XELIRI+Bev	1	1	1	1	3.63333	0	5.3
267	0	0	0	second line	1	0	1	1	SD	0	1	FOLFIRI	1	0	1	1	3	1	30.0333
268	1	0	0	second line	1	0	0	0	SD	0	1	FOLFIRI+Bev	1	1	1	1	7.26667	0	26.8667
269	0	0	0	first line	0	0	1	1	PD	0	0	FOLFIRI+Cet	1	1	1	1	2.16667	1	10
270	1	0	0	second line	1	0	0	0	SD	0	1	XELIRI	1	0	0	1	3.06667	0	10.3
271	0	0	0	first line	0	0	1	1	SD	0	1	FOLFOXIRI	1	0	1	1	7.16667	0	18.6667
272	1	0	0	second line	1	0	0	0	SD	0	1	XELIRI	1	0	1	1	8.86667	0	11.5
273	1	0	0	first line	0	1	0	1	PR	1	1	FOLFIRI+Cet	1	1	1	1	4.3	0	31.1667
274	1	0	0	second line	1	0	0	0	SD	0	1	FOLFIRI	1	0	2	1	3.5	1	29.9667
275	1	0	0	second line	1	0	0	0	SD	0	1	FOLFIRI	1	0	1	1	2.73333	0	6.2
276	0	0	0	second line	1	0	0	0	SD	0	1	FOLFIRI	1	0	0	1	7.16667	1	17.9
277	1	0	0	second line	1	0	0	0	PR	1	1	FOLFIRI+Alber	1	1	0	1	9.1	0	36.2667
278	1	0	0	second line	1	0	0	0	SD	0	1	FOLFIRI/XELIRI	1	0	1	1	2.96667	0	23.1
279	0	1	0	first line	0	0	0	0	SD	0	1	XELIRI	1	0	1	1	4.3	1	27.5667
280	0	0	0	first line	0	0	0	0	SD	0	1	IRI+S1	1	0	1	1	3.8	0	23
281	1	1	0	third line	1	0	0	0	PD	0	0	IRI	0	0	0	1	3.2	1	8.06667
282	0	0	0	third line	1	0	0	0	PD	0	0	FOLFIRI+Alber	1	1	0	1	1.73333	1	14.1333
283	0	0	1	first line	0	0	0	0	PR	1	1	FOLFOXIRI	1	0	0	1	6.16667	0	12.0333
284	1	0	1	second line	1	0	1	1	SD	0	1	XELIRI+Bev	1	1	2	1	5.76667	1	12.9333
285	0	0	0	third line	1	0	0	0	SD	0	1	XELIRI+Bev	1	1	1	0	5.26667	0	5.26667
286	1	0	1	second line	1	0	0	0	PR	1	1	XELIRI+Bev	1	1	0	1	4.56667	0	15.5667
287	1	0	1	second line	1	0	0	0	SD	0	1	FOLFIRI+Bev	1	1	0	0	2.36667	0	2.36667
288	0	0	0	first line	0	0	0	0	SD	0	1	XELIRI	1	0	1	1	11.8	0	20.5
289	1	0	0	second line	1	0	0	0	PD	0	0	XELIRI	1	0	0	1	1.2	0	12.2
290	1	0	0	second line	1	1	0	1	SD	0	1	FOLFIRI+Bev	1	1	0	1	6.53333	1	37.0333
291	1	0	0	second line	1	0	0	0	PD	0	0	XELIRI	1	0	0	1	1.03333	0	1.6
292	1	0	0	third line	1	1	0	1	SD	0	1	XELIRI+Bev／XELIRI	1	1	1	1	4.53333	0	5.2
293	1	0	0	second line	1	0	0	0	SD	0	1	FOLFIRI	1	0	1	1	4.23333	1	3
294	1	1	0	second line	1	0	0	0	SD	0	1	XELIRI	1	0	0	1	7.33333	0	19.5333
295	0	0	1	second line	1	0	0	0	SD	0	1	FOLFIRI+Nimo	1	1	0	0	3.26667	0	3.26667
296	0	1	0	second line	1	0	0	0	SD	0	1	FOLFIRI+Bev	1	1	1	1	11.1667	0	18.8333
297	1	1	0	second line	1	0	1	1	SD	0	1	FOLFIRI+Bev	1	1	0	1	6.6	0	20.8667
298	1	0	0	second line	1	0	0	0	SD	0	1	FOLFIRI	1	0	1	1	4.16667	0	13.3667
299	0	1	0	second line	1	0	0	0	SD	0	1	FOLFIRI	1	0	0	1	5.63333	1	13.4333
300	1	0	0	second line	1	0	0	0	SD	0	1	FOLFIRI	1	0	0	1	10.8333	1	65.1667
301	1	0	0	first line	0	0	0	0	SD	0	1	FOLFIRI+C225	1	1	0	1	4.9	1	18.3333
302	0	0	0	second line	1	0	0	0	SD	0	1	FOLFIRI	1	0	0	0	27.0667	0	27.0667
303	1	0	0	second line	1	0	0	0	SD	0	1	XELIRI	1	0	0	1	2.76667	1	7.13333
304	1	0	1	first line	0	0	1	1	SD	0	1	FOLFIRI	1	0	1	1	3.06667	0	15.3
305	1	1	1	second line	1	0	0	0	SD	0	1	FOLFIRI+Bev／FOLFIRI	1	1	0	1	3.63333	1	14.8667
306	1	1	0	second line	1	0	0	0	PD	0	0	IRI+Cet	0	1	0	1	5.56667	1	39.1667
307	0	0	0	second line	1	0	1	1	SD	0	1	FOLFIRI	1	0	0	1	8.9	0	25.3
308	1	0	0	second line	1	0	0	0	SD	0	1	FOLFIRI	1	0	1	1	4.2	1	6.36667
309	0	0	0	first line	0	0	0	0	SD	0	1	FOLFIRI	1	0	0	1	5.06667	1	7.53333
310	1	0	0	second line	1	0	0	0	SD	0	1	FOLFIRI+Cet，FOLFIRI	1	1	0	1	5.76667	1	15.2
311	0	1	0	third line	1	0	0	0	SD	0	1	FOLFIRI+Nimo	1	1	0	1	8.6	1	25.8667
312	0	0	0	second line	1	0	1	1	PR	1	1	FOLFIRI+Bev	1	1	2	1	5.4	1	13.0333
313	1	0	0	second line	1	0	0	0	SD	0	1	IRI+Bev	0	1	0	1	12.7667	1	26.5
314	1	0	0	second line	1	0	0	0	SD	0	1	FOLFIRI+Bev	1	1	0	1	15.5333	1	46.9
315	0	0	0	second line	1	0	0	0	SD	0	1	FOLFIRI+Bev	1	1	1	0	14.6333	0	14.6333
316	0	0	0	second line	1	0	0	0	SD	0	1	FOLFIRI	1	0	2	1	5.56667	1	7.63333
317	0	0	1	second line	1	0	0	0	PD	0	0	IRI+Cet	0	1	1	1	0.866667	1	19.0333
318	1	0	0	second line	1	0	1	1	SD	0	1	FOLFIRI+Bev	1	1	2	1	7.03333	1	14.9
319	1	0	1	first line	0	0	0	0	PR	1	1	FOLFOXIRI	1	0	1	0	39.9667	0	39.9667
320	0	1	1	second line	1	0	0	0	SD	0	1	FOLFIRI	1	0	1	1	3.1	1	13.3667
321	0	1	1	first line	0	0	1	1	PD	0	0	FOLFIRI+C225	1	1	0	1	1.83333	1	3.5
322	0	0	1	second line	1	0	1	1	PD	0	0	IRI+S1	1	0	0	1	1.43333	1	9.33333
323	1	0	0	second line	1	0	0	0	SD	0	1	FOLFIRI	1	0	0	1	6.13333	1	40.5667
324	1	0	0	second line	1	0	1	1	PR	1	1	XELIRI	1	0	0	0	12.3667	1	12.3667
325	1	1	1	second line	1	0	0	0	PD	0	0	IRI	0	0	0	1	1.2	1	4.4
326	0	0	1	second line	1	0	1	1	SD	0	1	FOLFIRI	1	0	1	1	5.53333	1	24.3
327	0	0	1	second line	1	0	0	0	PD	0	0	IRI	0	0	0	1	0.2	1	0.366667
328	1	0	0	second line	1	0	0	0	PR	1	1	FOLFIRI+Bev	1	1	0	1	12.2333	1	20.2333
329	1	0	1	second line	1	0	0	0	SD	0	1	XELIRI	1	0	0	1	5.1	0	40.6
330	1	0	0	second line	1	0	0	0	SD	0	1	FOLFIRI	1	0	2	1	1.13333	1	5.03333
331	0	0	0	second line	1	0	0	0	SD	0	1	FOLFIRI+Bev	1	1	0	1	4.9	1	17.7333
332	0	0	1	second line	1	0	0	0	PR	1	1	XELIRI	1	0	1	0	11.2	0	11.2
333	1	0	0	second line	1	0	0	0	SD	0	1	FOLFIRI	1	0	0	1	5.83333	1	44.1
334	1	0	1	first line	0	0	0	0	PD	0	0	FOLFIRI	1	0	0	1	2.1	1	6.43333
335	1	0	1	second line	1	0	0	0	PR	1	1	FOLFIRI+Bev	1	1	0	1	8.4	1	35.1667
336	1	0	0	second line	1	0	0	0	SD	0	1	XELIRI	1	0	0	1	4.83333	1	30.0667
337	1	0	0	first line	0	0	0	0	SD	0	1	XELIRI+Bev	1	1	1	1	8.83333	0	9.26667
338	1	1	1	first line	0	0	0	0	SD	0	1	FOLFIRI	1	0	0	1	3.23333	0	8.03333
339	1	1	1	second line	1	0	0	0	SD	0	1	FOLFIRI+Bev	1	1	0	0	21.2	1	21.2
340	1	0	0	first line	0	0	0	0	PD	0	0	Epi+IRI+5-Fu+HCTP	1	0	1	1	2.9	0	65.3
341	1	0	0	second line	1	0	1	1	PD	0	0	FOLFIRI+Alber	1	1	2	1	1.36667	0	39.3333
342	1	0	1	second line	1	0	0	0	SD	0	1	FOLFIRI	1	0	0	1	2.33333	1	6.13333
343	1	0	0	second line	1	0	0	0	SD	0	1	XELIRI	1	0	0	1	4.76667	0	5.16667
344	1	0	1	second line	1	0	0	0	SD	0	1	FOLFIRI	1	0	0	1	26.8	1	52.9667
345	1	0	0	second line	1	0	0	0	SD	0	1	XELIRI	1	0	0	1	5.4	1	14.5333
346	1	0	0	first line	0	0	0	0	SD	0	1	FOLFIRI+Bev	1	1	0	1	8.73333	1	31.2667
347	1	0	0	second line	1	0	0	0	SD	0	1	FOLFIRI+Bev	1	1	1	0	13.6	1	13.6
348	1	0	0	second line	1	0	1	1	SD	0	1	FOLFIRI	1	0	0	0	1.76667	1	1.76667
349	1	0	0	second line	1	0	0	0	PD	0	0	IRI	0	0	0	1	1.53333	1	5.13333
350	1	0	0	second line	1	0	0	0	SD	0	1	XELIRI	1	0	0	1	7.3	1	15.6333
351	0	1	1	first line	0	0	0	0	SD	0	1	FOLFIRI	1	0	1	0	7.66667	1	7.66667
352	0	0	0	second line	1	0	0	0	SD	0	1	FOLFIRI+Bev	1	1	1	0	13	0	13
353	0	0	1	second line	1	0	0	0	PR	1	1	FOLFIRI	1	0	0	1	3.56667	1	25.1
354	1	1	0	second line	1	0	0	0	SD	0	1	IRI+Cet	0	1	1	0	12.1	0	12.1
355	0	0	0	second line	1	0	1	1	SD	0	1	FOLFIRI	1	0	2	0	21.3333	0	21.3333
356	1	0	1	second line	1	1	0	1	SD	0	1	FOLFIRI+Bev，FOLFIRI	1	1	0	1	4.13333	1	26.0333
357	1	0	0	third line	1	1	0	1	SD	0	1	XELIRI	1	0	1	1	7.5	1	22.7667
358	1	0	0	second line	1	0	0	0	SD	0	1	XELIRI	1	0	1	1	10.4	1	60.4
359	1	0	0	first line	0	0	0	0	SD	0	1	FOLFOXIRI	1	0	0	0	2.56667	0	2.56667
360	0	0	0	second line	1	0	0	0	SD	0	1	XELIRI	1	0	1	1	5.1	0	11.8
361	1	0	0	second line	1	0	0	0	SD	0	1	FOLFIRI	1	0	0	1	8.8	1	24.8
362	0	0	1	second line	1	0	0	0	PR	1	1	FOLFIRI+Bev	1	1	0	1	6.03333	1	23.7333
363	1	0	0	second line	1	0	0	0	PD	0	0	XELIRI	1	0	1	1	1.03333	1	21.8667
364	0	0	1	second line	1	0	1	1	SD	0	1	FOLFIRI	1	0	0	1	5.13333	1	17.7333
365	1	1	0	second line	1	0	0	0	PD	0	0	FOLFIRI	1	0	0	1	1.63333	0	28.7
366	0	0	0	second line	1	0	0	0	SD	0	1	FOLFIRI+Bev，FOLFIRI	1	1	0	1	3.8	1	8.06667
367	0	0	0	second line	1	0	0	0	SD	0	1	FOLFIRI+Bev	1	1	0	1	5.96667	1	16.8
368	1	0	1	second line	1	0	0	0	SD	0	1	IRI+Bev	0	1	0	1	2.4	1	4.33333
369	1	0	1	first line	0	0	0	0	PD	0	0	FOLFOXIRI	1	0	1	1	0.833333	0	6.63333
370	0	0	0	second line	1	0	0	0	SD	0	1	FOLFIRI+Bev	1	1	1	1	5.1	1	25.0333
371	1	1	0	second line	1	0	0	0	PR	1	1	XELIRI	1	0	0	1	5.6	1	29.7
372	1	0	0	second line	1	0	1	1	SD	0	1	FOLFIRI+Alber,FOLFIRI	1	1	1	1	6.63333	1	12.4333
373	1	1	0	second line	1	0	1	1	SD	0	1	FOLFIRI	1	0	1	1	9.36667	0	49.6333
374	0	0	1	second line	1	0	0	0	PD	0	0	XELIRI	1	0	0	1	2	1	4.86667
375	1	0	0	second line	1	0	0	0	SD	0	1	FOLFIRI	1	0	1	1	5.93333	0	36.0333
376	1	0	0	second line	1	0	1	1	SD	0	1	FOLFIRI+Alber	1	1	0	1	5.96667	1	32.2333
377	1	0	0	third line	1	0	1	1	PR	1	1	XELIRI+Bev	1	1	0	1	7.7	0	5.03333
378	0	0	0	second line	1	0	0	0	SD	0	1	FOLFIRI	1	0	0	1	30.4333	0	42.4
379	0	0	0	second line	1	0	0	0	SD	0	1	XELIRI	1	0	0	1	9.56667	0	10.9
380	0	0	0	second line	1	0	0	0	PD	0	0	IRI+S1	1	0	0	1	2.63333	1	14.9
381	0	0	0	second line	1	1	0	1	SD	0	1	IRI＋Bev	0	1	0	1	7.83333	1	18.6
382	0	0	0	second line	1	0	1	1	SD	0	1	FOLFIRI	1	0	1	0	4.36667	0	4.36667
383	0	0	0	second line	1	0	0	0	PD	0	0	FOLFIRI/IRI	1	0	0	1	2.66667	1	8.1
384	1	0	0	second line	1	0	1	1	SD	0	1	XELIRI	1	0	2	0	8.13333	0	8.13333
385	1	0	0	second line	1	0	1	1	PR	1	1	FOLFIRI	1	0	1	1	8.3	0	34.9
386	1	0	1	second line	1	0	0	0	SD	0	1	FOLFIRI+Bev	1	1	0	1	8.3	0	15.4
387	0	1	0	second line	1	1	0	1	PR	1	1	FOFLIRI+Cet	1	1	0	1	3.66667	1	11.6
388	1	0	0	second line	1	0	0	0	PD	0	0	IRI+Nimo	0	1	1	1	1.2	1	2.73333
389	1	0	0	first line	0	0	0	0	SD	0	1	FOLFOXIRI	1	0	2	1	9.8	1	29.1333
390	1	0	0	second line	1	0	0	0	SD	0	1	FOLFIRI+Cet	1	1	1	1	6.23333	0	7.26667
391	0	0	0	third line	1	0	0	0	SD	0	1	XELIRI	1	0	0	0	2	0	2
392	1	0	0	second line	1	1	0	1	PR	1	1	FOLFIRI+Bev	1	1	0	1	4.43333	1	9.96667
393	0	0	1	second line	1	0	0	0	PD	0	0	IRI＋S1	1	0	0	1	0.8	0	13.5
394	0	1	0	fourth line	1	0	0	0	SD	0	1	IRI	0	0	1	1	2.53333	0	15
395	0	1	0	second line	1	0	0	0	PD	0	0	FOLFIRI+C225	1	1	0	1	2.5	1	4.06667
396	1	1	0	second line	1	0	1	1	SD	0	1	FOLFIRI+C225	1	1	0	1	11.5667	1	13.9
397	1	1	0	first line	0	0	0	0	SD	0	1	XELIRI	1	0	2	0	3.36667	0	3.36667
398	1	1	0	first line	0	0	0	0	PR	1	1	FOLFIRI+Cet	1	1	1	1	4.03333	0	12.5333
399	1	1	1	second line	1	1	0	1	NA			IRI	0	0	0	1	0.566667	1	18.1
400	1	0	0	first line	0	0	0	0	SD	0	1	XELIRI	1	0	0	0	3.43333	0	3.43333
401	0	0	0	first line	0	0	1	1	NA			FOLFOXIRI	1	0	0	0	7.13333	0	7.13333
402	1	1	0	second line	1	1	0	1	SD	0	1	FOLFIRI	1	0	0	1	1.16667	1	2.33333
403	1	0	1	second line	1	0	1	1	PR	1	1	IRI+Bev	0	1	0	1	12.6333	1	29.3667
404	0	0	0	second line	1	0	0	0	PD	0	0	FOLFIRI	1	0	0	1	38.1333	1	5.93333
405	1	0	1	first line	0	0	0	0	PR	1	1	FOLFIRI	1	0	1	0	3.06667	0	3.06667
406	0	1	1	second line	1	0	0	0	PD	0	0	IRI	0	0	2	1	13.1333	1	7
407	1	0	0	second line	1	0	0	0	SD	0	1	FOLFIRI＋Cet	1	1	0	0	4.56667	0	4.56667
408	0	0	0	second line	1	0	0	0	PD	0	0	FOLFIRI	1	0	0	1	1.86667	0	49.9
409	0	0	1	first line	0	0	0	0	PR	1	1	FOLFOXIRI	1	0	0	1	3.3	0	28.9667
410	1	0	1	first line	0	0	1	1	SD	0	1	FOLFOXIRI	1	0	2	1	3.26667	0	3.3
411	0	0	1	first line	0	0	0	0	SD	0	1	XELIRI	1	0	0	0	2.83333	0	2.83333
412	0	0	0	second line	1	0	0	0	SD	0	1	XELIRI	1	0	0	0	1.86667	0	1.86667
413	1	1	1	second line	1	0	0	0	PD	0	0	IRI	0	0	0	1	1.56667	1	4.63333
414	1	0	0	third line	1	1	0	1	NA			IRI	0	0	1	0	17.6333	1	17.6333
415	1	1	0	second line	1	0	0	0	SD	0	1	XELIRI	1	0	0	1	3.23333	0	3.1
416	0	0	0	second line	1	0	1	1	PD	0	0	FOLFIRI+Bev	1	1	0	1	0.833333	1	5.93333
417	1	1	0	second line	1	0	1	1	NA			XELIRI	1	0	2	0	1.66667	0	1.66667
418	1	0	0	second line	1	0	0	0	SD	0	1	FOLFIRI+Cet	1	1	0	1	4.6	0	10.9
419	1	0	1	second line	1	0	0	0	SD	0	1	XELIRI	1	0	1	1	6.23333	1	14.0667
420	1	0	1	first line	0	0	0	0	SD	0	1	FOLFOXIRI	1	0	1	0	1.1	0	1.1
421	0	0	0	third line	1	0	1	1	PR	1	1	FOLFIRI+C225	1	1	1	1	6.9	1	21.2333
422	1	0	1	second line	1	0	1	1	PR	1	1	FOLFIRI+Bev	1	1	2	1	4.16667	1	8.73333
423	0	0	1	second line	1	0	0	0	SD	0	1	FOLFIRI＋Bev	1	1	1	0	4.43333	0	4.43333
424	0	1	1	third line	1	0	0	0	SD	0	1	XELIRI+Bev	1	1	1	1	5.1	0	7.9
425	0	0	0	second line	1	0	0	0	PD	0	0	FOLFIRI	1	0	0	1	13.6333	1	13.2333
426	0	0	0	second line	1	0	0	0	PR	1	1	XELIRI+Bev	1	1	0	0	3.83333	0	3.83333
427	0	1	0	second line	1	0	0	0	PD	0	0	IRI＋Bev	0	1	0	0	2.53333	0	2.53333
428	1	0	0	first line	0	0	0	0	SD	0	1	FOLFIRI	1	0	0	0	3.56667	0	3.56667
429	1	0	0	second line	1	0	0	0	PR	1	1	FOLFIRI＋Cet	1	1	2	0	2.06667	0	2.06667
430	0	0	1	second line	1	0	1	1	NA			FOLFIRI	1	0	0	0	1.53333	1	1.53333
431	0	0	0	first line	0	0	1	1	PR	1	1	FOLFOXIRI	1	0	0	0	2.03333	0	2.03333
432	1	0	0	second line	1	0	0	0	SD	0	1	XELIRI	1	0	1	0	1.7	0	1.7
433	1	0	0	second line	1	0	0	0	SD	0	1	FOLFIRI	1	0	2	1	4.26667	1	11.9
434	0	0	0	second line	1	0	0	0	SD	0	1	XELIRI+Bev	1	1	0	0	5.53333	0	5.53333
435	0	0	0	second line	1	0	0	0	SD	0	1	FOLFIRI	1	0	1	1	2.9	0	55.0333
436	1	0	0	second line	1	0	0	0	PR	1	1	FOLFIRI	1	0	0	1	13.0667	0	46.9333
437	1	0	1	second line	1	0	0	0	PD	0	0	FOLFIRI+Bev	1	1	0	1	1.4	1	11.3
438	1	0	0	second line	1	1	0	1	SD	0	1	FOLFIRI+Bev	1	1	2	1	4.83333	1	20.2
439	1	0	0	first line	0	0	1	1	SD	0	1	FOLFIRI+Cet	1	1	1	1	8.5	1	11.8667
440	0	0	0	second line	1	1	0	1	SD	0	1	FOLFIRI	1	0	0	1	3.63333	1	16
441	1	1	0	second line	1	0	0	0	PD	0	0	XELIRI	1	0	0	1	0.966667	0	9.23333
442	1	1	0	second line	1	0	0	0	PR	1	1	FOLFIRI+Cet	1	1	1	1	4.46667	0	12.6
443	0	0	0	second line	1	0	0	0	PD	0	0	FOLFIRI+Bev	1	1	0	1	1.5	0	3.96667
444	1	1	0	second line	1	0	0	0	PD	0	0	IRI+Cet	0	1	0	1	0.8	1	7.76667
445	1	1	0	second line	1	0	0	0	SD	0	1	FOLFIRI	1	0	0	1	4.6	0	4.6
446	0	0	0	second line	1	1	0	1	PD	0	0	CPT-11+Tegar	1	0	0	1	2.06667	0	17.4667
447	0	0	0	second line	1	0	0	0	SD	0	1	FOLFIRI	1	0	0	1	30.1	1	67.8667
448	1	0	0	third line	1	0	0	0	PR	1	1	FOLFIRI+Nimo	1	1	0	0	1.43333	0	1.43333
449	1	0	1	second line	1	0	0	0	PD	0	0	FOLFIRI	1	0	0	1	0.7	1	3.9
450	0	0	0	second line	1	0	0	0	SD	0	1	XELIRI	1	0	1	1	4.4	0	10.6667
451	1	0	0	first line	0	0	0	0	PD	0	0	FOLFIRI	1	0	1	1	3.23333	0	12.1
452	1	0	0	second line	1	0	0	0	PD	0	0	FOLFOXIRI	1	0	0	1	1.13333	0	1.13333
453	0	1	0	second line	1	1	0	1	PR	1	1	FOLFIRI+Cet，FOLFIRI	1	1	1	1	4.6	1	12.3
454	0	0	0	second line	1	0	0	0	SD	0	1	FOLFIRI	1	0	1	1	2.9	1	12.8333
455	1	0	0	second line	1	0	0	0	SD	0	1	FOLFIRI	1	0	1	1	6.4	0	23
456	0	0	0	second line	1	0	0	0	PD	0	0	FOLFIRI+Alber	1	0	2	1	1.4	1	12.3667
457	1	0	0	second line	1	0	0	0	SD	0	1	FOLFIRI	1	0	1	1	17.8	1	31.7667
458	1	0	1	second line	1	0	0	0	SD	0	1	FOLFIRI	1	0	2	1	5.53333	0	5.66667
459	0	1	0	second line	1	0	0	0	SD	0	1	FOLFIRI	1	0	1	1	14	1	14
460	1	0	0	second line	1	0	0	0	PR	1	1	IRI+Cet	0	1	0	1	4.46667	1	4.73333
461	1	0	0	second line	1	0	0	0	SD	0	1	FOLFIRI	1	0	0	1	18.4667	1	38.7667
462	1	0	0	second line	1	1	0	1	SD	0	1	FOLFIRI+Bev	1	1	0	0	19.2333	1	19.2333
463	0	0	1	second line	1	0	1	1	SD	0	1	FOLFIRI	1	0	2	1	4.73333	0	10.3333
464	1	0	0	second line	1	0	0	0	SD	0	1	XELIRI	1	0	2	1	14.8667	0	54.7667
465	1	0	1	second line	1	0	0	0	SD	0	1	CTP-11+Tegar	1	0	2	1	5.06667	0	46.1
466	1	0	0	second line	1	0	0	0	PD	0	0	FOLFIRI	1	0	0	1	2.63333	1	35.3
467	0	1	1	second line	1	1	0	1	PD	0	0	FOLFIRI	1	0	1	1	0.666667	1	4.56667
468	1	0	0	second line	1	0	0	0	SD	0	1	FOLFIRI	1	0	0	1	4.7	1	4.96667
469	1	1	0	second line	1	0	0	0	PD	0	0	FOLFIRI	1	0	0	1	1.36667	1	8.46667
470	0	0	1	second line	1	0	0	0	SD	0	1	IRI＋Nimo	0	1	0	1	4.26667	1	15.5
471	1	0	0	second line	1	0	0	0	PR	1	1	FOLFIRI+Alber	1	1	1	1	8.5	0	27.7
472	1	0	0	second line	1	1	0	1	SD	0	1	XELIRI+Bev	1	1	1	1	15.3	1	26.6333
473	0	0	0	first line	0	0	1	1	PD	0	0	FOLFIRI+C225	1	1	0	1	1.53333	1	27.2
474	1	0	0	second line	1	1	0	1	SD	0	1	FOLFIRI+Alber	1	1	0	1	9.76667	1	31.6
475	0	0	0	second line	1	0	0	0	SD	0	1	XELIRI	1	0	0	1	9.46667	0	13.2
476	1	0	0	second line	1	0	0	0	SD	0	1	FOLFIRI	1	0	1	1	7.03333	1	8.8
477	1	0	0	second line	1	0	0	0	SD	0	1	IRI+Nimo	0	1	0	1	5.86667	1	60.5667
478	1	0	0	second line	1	0	0	0	PR	1	1	FOLFIRI	1	0	0	1	6.16667	1	19.9667
479	0	1	1	second line	1	0	1	1	NA			IRI+Bev	0	0	1	0	1.3	0	1.3
480	1	0	0	second line	1	0	0	0	SD	0	1	FOLFIRI＋Bev	1	1	1	1	6	1	31.2
481	0	0	0	second line	1	0	1	1	SD	0	1	FOLFIRI+Bev	1	1	0	1	39.1333	0	103.433
482	1	0	0	second line	1	0	0	0	SD	0	1	FOLFIRI＋Bev	1	1	0	0	23	1	23
483	1	1	0	second line	1	0	1	1	NA			FOLFIRI＋Bev	1	1	1	1	1.1	0	73.8333
484	1	0	0	second line	1	0	0	0	SD	0	1	FOLFIRI+Cet、XELIRI	1	1	1	1	10.8333	0	26.1
485	1	0	0	second line	1	0	0	0	SD	0	1	FOLFIRI	1	0	0	1	9.56667	1	38.5
486	1	0	1	second line	1	0	0	0	SD	0	1	FOLFIRI	1	0	0	1	3.96667	1	15.3
487	0	0	1	second line	1	0	0	0	PR	1	1	FOLFIRI＋Cet	1	1	0	1	7.4	1	20.5333
488	0	0	0	first line	0	0	1	1	PR	1	1	FOLFIRI＋Bev	1	1	2	1	8.66667	1	18.1333
489	1	0	1	first line	0	0	1	1	SD	0	1	FOLFIRI	1	0	0	1	14.1667	0	28.3667
490	1	0	1	second line	1	0	1	1	PR	1	1	FOLFIRI+Bev	1	1	0	1	13.6667	1	46.8667
491	1	0	1	second line	1	0	0	0	PR	1	1	FOLFIRI＋Nimo	1	1	2	1	15.1	0	51.1333
492	1	0	1	first line	0	0	0	0	SD	0	1	FOLIRI＋Bev	1	1	0	0	6.36667	1	6.36667
493	1	1	1	second line	1	1	0	1	PD	0	0	XELIRI/FOLFIRI	1	0	0	1	2.7	1	6.76667
494	1	1	1	third line	1	0	1	1	SD	0	1	FOLFIRI	1	0	1	0	54.1	0	54.1
495	1	0	0	second line	1	0	0	0	PR	1	1	FOLFIRI+Cet	1	1	0	1	10.3667	1	31.0667
496	0	0	1	second line	1	0	0	0	SD	0	1	FOLFIRI	1	0	0	0	13.7333	1	13.7333
497	1	0	0	first line	0	0	1	1	SD	0	1	FOLFIRI	1	0	2	1	1.63333	1	5.13333
498	0	0	0	second line	1	0	0	0	PD	0	0	FOLFIRI	1	0	0	1	1.53333	1	15.7667
499	1	0	0	second line	1	0	0	0	PR	1	1	XELIRI／XELIRI+Cet	1	1	2	1	9.26667	1	25.1
500	1	0	0	second line	1	0	1	1	NA			IRI+S1	1	0	1	0	18.1333	0	18.1333
501	1	0	0	second line	1	0	1	1	NA			FOLFIRI+Bev	1	1	1	1	14.2667	1	26.9
502	1	0	0	second line	1	0	0	0	SD	0	1	IRI＋Nimo	0	1	1	1	3.5	1	23.3
503	1	0	0	first line	0	0	0	0	PR	1	1	FOLFOXIRI	1	0	0	1	10.4333	1	36.4
504	1	0	1	second line	1	0	1	1	NA			FOLFIRI+Bev	1	1	2	1	0.4	1	3.66667
505	1	0	0	second line	1	0	0	0	PR	1	1	FOLFIRI	1	0	0	1	11.2667	0	57.6
506	0	0	0	second line	1	0	1	1	NA			IRI	0	0	1	1	4.2	1	24.0667
507	1	0	0	second line	1	0	0	0	PD	0	0	FOLFIRI	1	0	0	1	1.63333	1	21.7
508	0	1	1	second line	1	0	0	0	SD	0	1	IRI	0	0	0	1	4.16667	1	4.53333
509	0	0	0	second line	1	0	0	0	SD	0	1	FOLFIRI+Bev	1	1	0	1	10.3	1	47.6667
510	1	0	0	second line	1	0	1	1	NA			FOLFIRI+Bev	1	1	0	1	0.666667	1	6
511	1	0	0	second line	1	0	0	0	SD	0	1	FOLFIRI	1	0	0	1	4.53333	1	14.6333
512	0	0	0	first line	0	0	0	0	SD	0	1	FOLFIRI＋Cet	1	1	0	1	35.1667	0	53.9
513	1	0	0	second line	1	0	0	0	SD	0	1	FOLFIRI	1	0	0	1	9.66667	1	15.2333
514	1	0	0	second line	1	0	1	1	PR	1	1	FOLFIRI＋Bev	1	1	0	1	7.3	1	22
515	1	0	1	second line	1	0	0	0	NA			FOLFIRI+C225	1	1	0	0	6.1	1	6.1
516	0	0	1	second line	1	0	0	0	PD	0	0	FOLFIRI	1	0	0	1	1.1	0	8.6
517	1	0	1	first line	0	0	1	1	NA			FOLFOXIRI	1	0	0	0	5.03333	1	5.03333
518	1	0	1	second line	1	1	1	1	SD	0	1	IRI＋Nimo	0	1	1	1	3.16667	1	7.56667
519	0	0	0	second line	1	0	0	0	SD	0	1	FOLIRI／FOLFIRI+Endo	1	1	0	1	14.6667	1	29.4
520	0	1	0	second line	1	1	0	1	SD	0	1	CPT-11+Endo	0	1	0	1	5.6	1	19.4333
521	0	0	0	second line	1	0	0	0	SD	0	1	CPT-11+Nimo	0	1	0	1	1.53333	1	27.7
522	1	0	0	first line	0	1	1	1	PR	1	1	FOLFIRI+Cet	1	1	1	1	34.1333	1	50.3333
523	0	1	0	first line	0	0	1	1	NA			FOLFIRI	1	0	1	0	13.8667	1	13.8667
524	1	0	0	second line	1	0	1	1	NA			FOLFIRI	1	0	0	0	0.833333	1	0.833333
525	0	0	0	second line	1	0	0	0	SD	0	1	FOLFIRI	1	0	0	1	2.9	1	21.4667
526	1	0	0	first line	0	0	0	0	PR	1	1	FOLFIRI	1	0	1	1	9.1	1	14.7
527	1	0	0	second line	1	1	0	1	NA			FOLFIRI	1	0	2	0	0.566667	0	0.566667
528	1	0	0	first line	0	1	0	1	NA			XELIRI	1	0	0	0	5.63333	0	5.63333
529	0	0	0	first line	0	0	1	1	PR	1	1	FOLFIRI+Cet	1	1	0	0	26.5333	1	26.5333
530	0	0	0	second line	1	0	1	1	NA			FOLFIRI+Cet	1	1	1	1	2.63333	1	6.03333
531	0	1	1	third line	1	1	0	1	PD	0	0	IRI+Bev	0	1	0	1	1.33333	1	8.16667
532	0	1	1	second line	1	1	0	1	SD	0	1	IRI+Cet	0	1	0	0	8.4	1	8.4
533	1	0	1	second line	1	1	1	1	NA			FOLFIRI+Bev	1	1	0	0	23.0333	0	23.0333
534	0	0	1	second line	1	0	0	0	SD	0	1	FOLFIRI＋Bev	1	1	1	1	7.03333	0	9.7
535	0	0	0	second line	1	0	0	0	SD	0	1	XELIRI	1	0	0	0	4.33333	0	4.33333
536	0	0	0	second line	1	0	1	1	SD	0	1	IRI＋S1	1	0	1	1	7.1	0	12.5
537	1	0	1	second line	1	0	0	0	PR	1	1	XELIRI+Bev	1	1	0	0	1.46667	0	1.46667
538	1	0	0	second line	1	0	0	0	SD	0	1	XELIRI	1	0	1	1	1.23333	0	1.23333
539	0	0	0	second line	1	0	0	0	SD	0	1	IRI＋Bev	0	1	0	0	3.8	0	3.8
540	0	0	0	first line	0	0	1	1	PR	1	1	FOLFOXIRI	1	0	2	0	3.5	0	3.5
541	0	1	0	second line	1	0	0	0	SD	0	1	XELIRI	1	0	1	0	2.2	0	2.2
542	1	0	0	second line	1	0	1	1	SD	0	1	IRI＋Bev	0	1	1	0	4.06667	0	4.06667
543	0	0	1	first line	0	0	0	0	SD	0	1	XELIRI	1	0	1	0	1.5	0	1.5
544	1	0	1	second line	1	0	0	0	SD	0	1	XELIRI＋Cet	1	1	0	1	2.76667	0	5.1
545	0	0	1	first line	0	0	0	0	SD	0	1	FOLFOXIRI	1	0	0	0	3.6	0	3.6
546	0	0	0	second line	1	0	0	0	SD	0	1	FOLFIRI	1	0	0	1	8.63333	1	32.3667
547	1	1	1	second line	1	0	0	0	SD	0	1	IRI＋Nimo	0	1	0	1	7.23333	1	29.4
548	1	0	0	second line	1	0	1	1	SD	0	1	FOLFIRI	1	0	0	0	92.3333	0	92.3333
549	0	0	0	second line	1	0	1	1	PD	0	0	FOLFIRI，CPT-11	1	0	0	1	1.96667	1	7.13333
550	1	1	1	second line	1	0	1	1	PD	0	0	FOLFIRI	1	0	0	1	2.13333	1	14
551	1	0	0	second line	1	0	1	1	PD	0	0	FOLFIRI+C225	1	1	0	1	0.766667	1	1.63333
552	0	0	0	second line	1	0	1	1	PD	0	0	FOLFIRI	1	0	0	1	2.53333	1	16.6333
553	0	0	1	second line	1	0	1	1	SD	0	1	FOLFIRI	1	0	0	1	3.43333	1	24.9333
554	0	0	1	second line	1	0	1	1	SD	0	1	FOLFIRI+Bev	1	1	0	1	2.53333	1	4.73333
555	0	0	1	second line	1	0	1	1	SD	0	1	FOLFIRI	1	0	0	1	38.4333	0	77.4333
556	0	1	0	second line	1	0	0	0	PD	0	0	FOLFIRI	1	0	1	1	1.43333	1	16.3667
557	0	1	1	second line	1	0	1	1	SD	0	1	FOLFIRI	1	0	2	1	7.06667	0	15.9333
558	0	0	1	second line	1	0	0	0	SD	0	1	FOLFIRI	1	0	0	1	5.63333	1	12.3667
559	0	0	0	second line	1	0	0	0	PR	1	1	FOLFIRI	1	0	0	1	9.8	1	17.0667
560	1	0	0	second line	1	0	0	0	PD	0	0	FOLFIRI	1	0	0	1	1.13333	1	11.6333
561	0	0	0	second line	1	0	1	1	PD	0	0	FOLFIRI	1	0	2	1	1.7	1	12.7
562	1	0	0	second line	1	0	0	0	PD	0	0	FOLFIRI	1	0	0	1	2.66667	1	4.96667
563	1	0	0	second line	1	0	0	0	SD	0	1	FOLFIRI+Bev	1	1	0	1	7.76667	1	20.2
564	0	1	0	second line	1	1	0	1	SD	0	1	IRI	0	0	0	1	3.63333	1	20.7333
565	1	0	0	second line	1	0	0	0	PD	0	0	FOLFIRI	1	0	0	1	1.7	1	7.33333
566	1	0	0	second line	1	0	1	1	NA			FOLFIRI	1	0	1	0	12.8	1	12.8
567	1	0	0	second line	1	0	1	1	SD	0	1	FOLFIRI	1	0	0	1	13.0667	1	26.2
568	1	0	0	second line	1	0	1	1	PR	1	1	XELIRI，CPT+Cet	1	1	0	1	5.5	1	14.9333
569	0	0	0	second line	1	0	0	0	SD	0	1	FOLFIRI	1	0	1	0	4.5	0	4.5
570	1	0	1	second line	1	0	0	0	PD	0	0	FOLFIRI	1	0	1	1	1.4	1	20.5667
571	0	0	0	first line	0	0	0	0	SD	0	1	IRI+Nimo	0	1	1	1	15.8667	1	31.6667
572	1	0	0	first line	0	0	0	0	PD	0	0	CPT-11+Nimo	0	1	0	1	1.53333	1	13.7
573	1	1	1	second line	1	0	0	0	PD	0	0	XELIRI	1	0	0	1	1.3	1	10.7
574	1	0	0	second line	1	0	0	0	PR	1	1	FOLFIRI+C225	1	1	0	1	7.7	1	14.0333
575	0	1	1	second line	1	0	0	0	PD	0	0	CPT-11	0	0	0	1	1.6	1	8.36667
576	0	1	1	second line	1	0	0	0	SD	0	1	FOLFIRI	1	0	2	1	3.23333	1	18.6667
577	1	0	0	second line	1	0	0	0	SD	0	1	FOLFIRI	1	0	0	1	73.2333	0	103.233
578	0	0	0	second line	1	0	0	0	SD	0	1	IRI＋Nimo	0	1	0	1	9.56667	0	11.5
579	0	0	0	second line	1	0	0	0	PD	0	0	FOLFIRI	1	0	0	1	1.43333	1	9.36667
580	1	0	0	second line	1	0	1	1	SD	0	1	FOLFIRI	1	0	0	1	8.86667	1	5.76667
581	0	0	0	first line	0	1	1	1	SD	0	1	FOLFIRI+Bev	1	1	0	1	6.46667	1	20.0333
582	1	1	0	third line	1	0	0	0	PD	0	0	FOLFIRI+C225	1	1	0	1	2.9	1	5.86667
583	1	1	0	second line	1	0	0	0	PD	0	0	FOLFIRI	1	0	1	1	2.06667	1	4.93333
584	1	0	0	first line	0	1	0	1	PR	1	1	Bev+FOLFIRI/FOLFIRI	1	1	0	0	86.2667	0	86.2667
585	1	0	0	second line	1	0	0	0	SD	0	1	FOLFIRI	1	0	0	1	11.2	1	28.6333
586	1	1	0	second line	1	0	0	0	SD	0	1	FOLFIRI	1	0	0	0	67.8333	0	67.8333
587	0	0	1	second line	1	0	0	0	SD	0	1	FOLFIRI+Bev	1	1	0	1	3.2	1	10.9667
588	1	0	0	second line	1	0	0	0	PD	0	0	FOLFIRI	1	0	1	1	1.93333	1	16.3333
589	1	0	1	second line	1	0	0	0	SD	0	1	FOLFIRI	1	0	0	1	3.6	1	5.63333
590	1	0	0	second line	1	0	0	0	SD	0	1	FOLFIRI	1	0	0	1	0.7	1	0.933333
591	1	1	0	second line	1	1	0	1	SD	0	1	FOLFIRI+C225	1	1	1	1	2.36667	1	12.8333
592	1	1	1	second line	1	0	0	0	PD	0	0	FOLFIRI	1	0	0	1	1.5	1	14.1667
593	1	0	1	second line	1	0	0	0	SD	0	1	FOLFIRI	1	0	0	1	4.03333	1	28.8667
594	0	1	0	second line	1	0	0	0	SD	0	1	FOLFIRI	1	0	0	1	2.03333	1	31.4
595	1	0	0	second line	1	0	0	0	SD	0	1	FOLFIRI	1	0	0	0	20.6667	1	20.6667
596	1	0	0	second line	1	0	1	1	NA			XELIRI	1	0	0	1	0.5	1	9.4
597	0	0	0	second line	1	0	0	0	PD	0	0	FOLFIRI	1	0	0	1	2.83333	1	38.2333
598	1	0	0	second line	1	0	1	1	PD	0	0	CPT-11+Nimo	0	1	0	1	1.16667	1	5.26667
599	0	0	0	second line	1	0	0	0	PR	1	1	FOLFIRI	1	0	0	0	20.5667	1	20.5667
600	0	0	0	second line	1	0	0	0	PR	1	1	FOLFIRI	1	0	0	0	75.1333	0	75.1333
601	1	0	1	second line	1	0	0	0	PD	0	0	CPT-11+Nimo	0	1	2	1	1.4	1	3.1
602	0	0	1	second line	1	0	0	0	PD	0	0	CPT-11+Bev	0	1	1	1	1.76667	1	1.93333
603	1	0	0	second line	1	0	0	0	SD	0	1	IRI＋Nimo	0	1	0	1	3.26667	1	10.2333
604	1	0	1	second line	1	0	0	0	PD	0	0	FOLFIRI	1	0	0	1	4.3	0	57.1
605	0	0	1	second line	1	0	1	1	SD	0	1	FOLFIRI+Endo	1	1	1	1	4.76667	1	7.93333
606	1	1	1	second line	1	0	0	0	PD	0	0	FOLFIRI	1	0	0	1	2.26667	0	38.9
607	0	0	1	second line	1	0	0	0	SD	0	1	FOLFIRI	1	0	0	0	101.3	0	101.3
608	0	0	1	second line	1	0	0	0	SD	0	1	FOLFIRI	1	0	0	1	13.0667	1	20.3667
609	1	1	0	second line	1	0	0	0	PD	0	0	IRI+Nimo	0	1	2	1	0.9	1	2.16667
610	1	1	0	second line	1	0	0	0	PD	0	0	FOLFIRI	1	0	0	1	2.26667	1	19.0667
611	1	0	0	second line	1	1	0	1	PR	1	1	FOLFIRI	1	0	0	1	3.9	1	10.6667
612	0	0	0	second line	1	0	1	1	SD	0	1	FOLFIRI+Bev	1	1	0	1	20.4333	1	23.4667
613	1	0	0	second line	1	0	0	0	PD	0	0	IRI＋Nimo	0	1	0	1	0.633333	1	3.46667
614	1	0	0	second line	1	0	0	0	PR	1	1	FOLFIRI+Bev	1	1	0	1	5.36667	1	13.0667
615	0	0	0	second line	1	0	0	0	PD	0	0	FOLFIRI	1	0	1	1	1.66667	1	13.8333
616	0	0	0	second line	1	0	1	1	SD	0	1	FOLFIRI	1	0	0	0	14.1333	1	14.1333
617	0	0	0	second line	1	0	0	0	SD	0	1	FOLFIRI	1	0	0	1	0.7	1	11.8667
618	1	0	0	second line	1	0	1	1	PR	1	1	IRI+Nimo	0	1	0	1	4.5	1	8.86667
619	1	0	0	second line	1	0	0	0	SD	0	1	IRI＋Nimo	0	1	0	1	7.23333	1	7.7
620	0	0	1	second line	1	0	0	0	SD	0	1	Nimo＋IRI	0	0	0	1	2.8	1	18.4333
621	0	0	0	second line	1	0	0	0	PD	0	0	IRI+Nimo	0	1	0	1	1.33333	1	23.9667
622	0	0	0	second line	1	0	0	0	PD	0	0	IRI+Nimo	0	1	0	1	1.33333	1	5.23333
623	1	0	1	second line	1	0	1	0	NA			FOLFIRI	1	0	1	0	8.13333	1	8.13333
624	1	0	0	second line	1	0	0	0	PD	0	0	FOLFIRI	1	0	0	1	3.36667	1	4.63333
625	1	0	0	second line	1	0	0	0	SD	0	1	FOLFIRI+Bev	1	1	0	1	7	0	14.2667
626	0	0	0	second line	1	0	0	0	SD	0	1	FOLFIRI	1	0	1	1	4.56667	0	59.5333
627	1	0	1	third line	1	0	0	0	PD	0	0	FOLFIRI	1	0	1	1	0.7	1	13.3
628	1	0	0	second line	1	0	0	0	PD	0	0	IRI+Nimo	0	1	0	1	1.3	1	22.3667
629	0	0	0	second line	1	0	1	1	SD	0	1	FOLFIRI	1	0	0	0	3.66667	0	3.66667
630	1	0	0	second line	1	0	0	0	PD	0	0	FOLFIRI+C225	1	1	0	1	4.86667	1	17.8667
631	1	0	1	second line	1	0	0	0	SD	0	1	FOLFIRI+Cet	1	1	0	1	2.23333	1	47.5
632	1	0	0	second line	1	0	0	0	SD	0	1	FOLFIRI+Endo	1	1	0	0	18.2	1	18.2
633	1	0	1	second line	1	0	0	0	SD	0	1	FOLFIRI	1	0	0	0	5.13333	1	5.13333
634	1	0	1	third line	1	0	0	0	SD	0	1	IRI+Cet	0	1	1	0	45.1	0	45.1
635	1	0	0	second line	1	0	0	0	PD	0	0	FOLFIRI+Endo	1	1	1	1	1	1	1.56667
636	0	0	0	second line	1	0	1	0	SD	0	1	FOLFIRI	1	0	1	0	4.1	0	4.1
637	1	0	0	first line	0	0	0	0	SD	0	1	XELIRI	1	0	0	0	5	0	5
638	1	1	0	second line	1	0	0	0	SD	0	1	XELIRI+Bev	1	1	2	0	1.7	0	1.7
639	1	0	0	second line	1	0	0	0	SD	0	1	XELIRI	1	0	2	0	0.633333	0	0.633333
640	1	0	1	second line	1	0	0	0	SD	0	1	XELIRI＋Bev	1	1	0	0	2.5	0	2.5
641	1	0	0	second line	1	0	0	0	SD	0	1	IRI＋5-fu	1	0	1	0	3.86667	0	3.86667
642	0	0	0	second line	1	0	0	0	NA			IRI＋5-Fu	1	0	1	1	2.66667	0	3.8
643	0	0	0	second line	1	0	0	0	SD	0	1	XELIRI+Bev	1	1	0	1	6.6	0	20.9667
644	0	0	0	second line	1	0	0	0	SD	0	1	IRI	0	0	2	0	2.8	0	2.8
645	1	0	0	second line	1	0	0	0	SD	0	1	XELIRI	1	0	1	0	2.33333	0	2.33333
646	1	0	1	second line	1	0	0	0	PD	0	0	XELIRI	1	0	1	1	0.866667	1	1.86667
647	1	0	0	second line	1	0	0	0	SD	0	1	XELIRI	1	0	1	0	3.13333	0	3.13333
648	0	0	0	second line	1	0	0	0	PD	0	0	IRI	0	0	1	1	1.3	0	5.46667
649	0	0	0	second line	1	0	0	0	SD	0	1	XELIRI+Bev	1	1	1	0	1.9	0	1.9
650	0	0	0	second line	1	0	0	0	PR	1	1	FOLFIRI＋Bev	1	1	2	0	4.43333	0	4.43333
651	0	0	0	first line	0	0	0	0	PR	1	1	FOFLIRI+Cet	1	1	0	0	4.2	0	4.2
652	1	0	0	second line	1	0	0	0	SD	0	1	XELIRI＋Bev	1	1	0	0	6.2	0	6.2
653	0	1	1	second line	1	0	1	0	SD	0	1	XELIRI+Bev	1	1	0	0	2.26667	0	2.26667
654	1	1	0	second line	1	0	0	0	SD	0	1	XELIRI+Bev	1	1	0	0	18.2	0	18.2
655	0	0	0	second line	1	0	0	0	SD	0	1	FOLFIRI	1	0	2	0	6.3	0	6.3
656	0	0	1	second line	1	0	0	0	SD	0	1	XELIRI	1	0	0	0	5.03333	0	5.03333
657	0	0	1	second line	1	0	0	0	SD	0	1	XELIRI	1	0	1	1	3	0	4
658	1	1	0	second line	1	0	0	0	PD	0	0	IRI	0	0	1	1	0.7	0	3.66667
659	1	0	0	second line	1	1	0	1	NA			IRI＋5-Fu＋Cet	1	1	0	0	2.46667	0	2.46667
660	0	0	1	second line	1	0	0	0	PD	0	0	FOLFIRI	1	0	0	1	0.9	0	3.4
661	1	0	0	second line	1	0	0	0	NA			XELIRI	1	0	0	1	2.3	0	4.16667

## Sheet: UGT1A，DPYD polymorphisms
patient number	UGT1A1*27	UGT1A9*22	DPYD*5	DPYD c.1896T>C	DPYD*2A	UGT1A7 c.387T>G	UGT1A7 type	UGT1A7 c.622 T>C	UGT1A1*28	UGT1A1*6	UGT1A1*6/*28 panel(0=all wild type, 1=1 allele mutation, 2=≧2 alleles mutation)	UGT1A／DPYD panels(0=all wild type, 1=1 allele mutation, 2=2 alleles mutation，3＝≧3 alleles mutation)
1	C/C	T9/T10	A/A	T/T	G/G	T/G	*1/*2	T/T	TA(6)/TA(6)	G/G	0	0
2	C/C	T9/T9	A/G	T/T	G/G	G/G	*3/*3	C/C	TA(6)/TA(6)	A/A	2	3
3	C/C	T9/T9	A/G	T/T	G/G	G/G	*2/*3	T/C	TA(6)/TA(6)	G/A	1	2
4	C/C	T9/T9	A/G	T/T	G/G	G/G	*2/*3	T/C	TA(6)/TA(6)	G/A	0	1
5	C/C	T9/T10	A/A	T/T	G/G	T/T	*1/*1	T/T	TA(6)/TA(7)	G/G	1	1
6	C/C	T9/T10	A/G	T/T	G/G	T/T	*1/*1	T/T	TA(6)/TA(6)	G/G	0	1
7	C/C	T9/T10	A/A	T/T	G/G	T/G	*1/*3	T/C	TA(6)/TA(7)	G/G	1	1
8	C/C	T9/T10	A/A	T/C	G/G	T/G	*1/*2	T/T	TA(6)/TA(6)	G/G	0	0
9	C/C	T9/T10	A/A	T/T	G/G	T/G	*1/*3	T/C	TA(6)/TA(6)	G/A	1	1
10	C/C	T9/T10				T/G	*1/*2	T/T	TA(6)/TA(7)	G/G	1
11	C/C	T9/T9				G/G	*2/*3	T/C	TA(6)/TA(7)	G/G	1
12	C/C	T9/T10	A/A	T/T	G/G	T/T	*1/*1	T/T	TA(6)/TA(6)	G/G	0	0
13	C/C	T9/T10	A/G	T/T	G/G	G/G	*3/*3	C/C	TA(6)/TA(7)	A/A	2	3
14	C/C	T9/T10	A/A	T/T	G/G	T/G	*1/*3	T/C	TA(6)/TA(6)	G/A	1	1
15	C/C	T9/T9				G/G	*2/*2	T/T	TA(6)/TA(6)	G/G	0
16	C/C	T9/T9	A/A	T/T	G/G	G/G	*2/*2	T/T	TA(6)/TA(6)	G/G	0	0
17	C/C	T9/T10	A/A	T/T	G/G	T/G	*1/*3	T/C	TA(6)/TA(6)	G/A	1	1
18	C/C	T9/T10	A/A	T/T	G/G	T/G	*1/*3	T/C	TA(6)/TA(7)	G/G	1	1
19	C/A	T9/T9	A/G	T/C	G/G	G/G	*2/*2	T/T	TA(6)/TA(7)	G/G	1	2
20	C/C	T9/T10	A/G	T/T	G/G	T/T	*1/*1	T/T	TA(6)/TA(7)	G/A	2	3
21	C/C	T9/T10	A/G	T/T	G/G	T/T	*1/*1	T/T	TA(6)/TA(7)	G/G	1	2
22	C/C	T9/T10	A/A	T/T	G/G	T/T	*1/*1	T/T	TA(6)/TA(6)	G/G	0	0
23	C/C	T9/T10	A/A	T/C	G/G	T/G	*1/*2	T/T	TA(6)/TA(6)	G/G	0	0
24	C/C	T9/T10	A/A	T/T	G/G	T/G	*1/*3	T/C	TA(6)/TA(7)	G/A	2	2
25	C/C	T9/T10	G/G	T/T	G/G	T/T	*1/*1	T/T	TA(6)/TA(6)	G/G	0	2
26	C/C	T9/T10	A/G	T/C	G/G	T/G	*1/*2	T/T	TA(6)/TA(7)	G/G	1	2
27	C/C	T9/T9	A/A	T/T	G/G	T/T	*1/*1	T/T	TA(6)/TA(7)	G/G	1	1
28	C/C	T9/T10				T/T	*1/*1	T/T	TA(6)/TA(6)	G/G	0
29	C/C	T9/T10	A/A	T/T	G/G	T/G	*1/*2	T/T	TA(6)/TA(7)	G/G	1	1
30	C/C	T9/T10	A/G	T/C	G/G	T/G	*1/*3	T/C	TA(6)/TA(6)	G/A	1	2
31	C/C	T9/T9	A/A	T/C	G/G	G/G	*2/*3	T/C	TA(6)/TA(6)	G/A	1	1
32	C/C	T10/T10	A/G	T/T	G/G	T/T	*1/*1	T/T	TA(6)/TA(6)	G/G	0	1
33	C/C	T9/T10	A/A	T/C	G/G	T/G	*1/*3	T/C	TA(6)/TA(7)	G/A	2	2
34	C/C	T9/T10	A/A	T/T	G/G	T/G	*1/*3	T/C	TA(6)/TA(6)	G/A	1	1
35	C/A	T9/T9	A/A	T/T	G/G	T/G	*1/*2	T/T	TA(6)/TA(7)	G/G	1	1
36	C/C	T9/T10	A/G	T/T	G/G	T/T	*1/*1	T/T	TA(6)/TA(6)	G/G	0	1
37	C/C	T9/T10	A/A	T/T	G/G	T/G	*1/*2	T/T	TA(6)/TA(6)	G/G	0	0
38	C/C	T9/T10	A/G	T/T	G/G	T/G	*1/*3	T/C	TA(6)/TA(7)	G/A	2	3
39	C/C	T9/T10	A/G	T/T	G/G	T/G	*1/*2	T/T	TA(6)/TA(6)	G/G	0	1
40	C/C	T9/T10	A/A	T/T	G/G	T/G	*1/*3	T/C	TA(6)/TA(6)	G/A	1	1
41	C/C	T9/T10	A/G	T/T	G/G	T/T	*1/*1	T/T	TA(6)/TA(7)	G/A	2	3
42	C/C	T9/T9	A/A	T/T	G/G	G/G	*3/*3	C/C	TA(6)/TA(6)	A/A	2	2
43	C/C	T9/T10	A/G	T/T	G/G	T/G	*1/*3	T/C	TA(6)/TA(6)	G/A	1	2
44	C/C	T9/T10	A/A	T/T	G/G	T/G	*1/*3	T/C	TA(6)/TA(6)	G/G	0	0
45	C/C	T9/T10	G/G	T/T	G/G	T/G	*1/*2	T/T	TA(6)/TA(6)	G/G	0	2
46	C/C	T9/T10	A/G	T/C	G/G	T/T	*1/*1	T/T	TA(6)/TA(6)	G/G	0	1
47	C/C	T9/T10	A/A	T/T	G/G	T/G	*1/*2	T/T	TA(6)/TA(6)	G/G	0	0
48	C/C	T9/T10	A/G	T/T	G/G	T/G	*1/*2	T/T	TA(6)/TA(6)	G/G	0	1
49	C/C	T9/T10	A/G	T/T	G/G	T/T	*1/*1	T/T	TA(6)/TA(7)	G/G	1	2
50	C/C	T9/T10	A/G	T/T	G/G	T/T	*1/*1	T/T	TA(6)/TA(6)	G/G	0	1
51	C/C	T9/T10	A/A	T/C	G/G	T/G	*1/*2	T/T	TA(6)/TA(6)	G/G	0	0
52	C/C	T9/T10	A/A	T/T	G/G	T/G	*1/*2	T/T	TA(6)/TA(7)	G/G	1	1
53	C/C	T9/T10	A/G	T/T	G/G	T/T	*1/*1	T/T	TA(6)/TA(6)	G/G	0	1
54	C/C	T9/T10	A/G	T/T	G/G	T/T	*1/*1	T/T	TA(6)/TA(6)	G/G	0	1
55	C/C	T9/T9	A/G	T/T	G/G	G/G	*2/*2	T/T	TA(6)/TA(6)	G/G	0	1
56	C/C	T9/T10	G/G	T/T	G/G	T/G	*1/*2	T/T	TA(6)/TA(6)	G/G	0	2
57	C/C	T9/T10	A/A	T/T	G/G	T/T	*1/*1	T/T	TA(6)/TA(6)	G/G	0	0
58	C/C	T9/T10	A/G	T/T	G/G	T/G	*1/*3	T/C	TA(6)/TA(6)	G/G	0	1
59	C/C	T9/T10	A/G	T/C	G/G	T/T	*1/*1	T/T	TA(6)/TA(6)	G/G	0	1
60	C/C	T9/T9	A/A	T/T	G/G	G/G	*2/*3	T/C	TA(6)/TA(7)	G/G	1	1
61	C/C	T9/T10	A/G	T/T	G/G	T/T	*1/*1	T/T	TA(6)/TA(6)	G/G	0	1
62	C/C	T9/T10	A/G	T/T	G/G	T/G	*1/*3	T/C	TA(6)/TA(6)	G/A	1	2
63	C/C	T9/T9	A/A	T/C	G/G	G/G	*2/*3	T/C	TA(6)/TA(6)	G/A	1	1
64	C/C	T9/T10	A/G	T/T	G/G	T/G	*1/*3	T/C	TA(6)/TA(7)	G/A	2	3
65	C/C	T9/T10	A/G	T/T	G/G	T/T	*1/*1	T/T	TA(6)/TA(6)	G/G	0	1
66	C/C	T9/T10	A/A	T/T	G/G	T/G	*1/*3	T/C	TA(6)/TA(6)	G/A	1	1
67	C/C	T9/T10				T/G	*1/*3	T/C	TA(6)/TA(6)	G/A	1
68	C/C	T9/T9	A/A	T/T	G/G	G/G	*2/*3	T/C	TA(6)/TA(6)	G/A	1	1
69	C/C	T9/T10	A/G	T/T	G/G	T/G	*1/*3	T/C	TA(6)/TA(7)	G/A	2	3
70	C/C	T9/T10	A/A	T/T	G/G	T/G	*1/*3	T/C	TA(6)/TA(6)	G/A	1	1
71	C/C	T9/T10	G/G	T/T	G/G	T/G	*1/*3	T/C	TA(6)/TA(6)	A/A	2	4
72	C/C	T9/T10	A/A	T/T	G/G	T/G	*1/*2	T/T	TA(6)/TA(6)	G/G	0	0
73	C/C	T9/T9	A/A	T/C	G/G	G/G	*2/*2	T/T	TA(6)/TA(6)	A/A	2	2
74	C/C	T9/T10	A/G	T/T	G/G	T/G	*1/*3	T/C	TA(6)/TA(6)	G/A	1	2
75	C/C	T9/T10	A/A	T/T	G/G	T/G	*1/*3	T/C	TA(6)/TA(6)	G/A	1	1
76	C/C	T9/T10	A/A	T/T	G/G	T/T	*1/*1	T/T	TA(6)/TA(6)	G/G	0	0
77	C/C	T9/T10	A/G	T/T	G/G	T/G	*1/*2	T/T	TA(6)/TA(6)	G/G	0	1
78	C/C	T9/T10	A/G	T/T	G/G	T/G	*1/*3	T/C	TA(6)/TA(6)	G/A	1	2
79	C/C	T9/T10	A/A	T/T	G/G	T/G	*1/*3	T/C	TA(6)/TA(6)	G/A	1	1
80	C/C	T9/T10	A/A	T/T	G/G	T/T	*1/*1	T/T	TA(6)/TA(6)	G/G	0	0
81	C/C	T9/T10	G/G	T/T	G/G	T/G	*1/*2	T/T	TA(6)/TA(7)	G/G	1	3
82	C/C	T9/T9	A/A	T/T	G/G	G/G	*2/*3	T/C	TA(6)/TA(6)	G/A	1	1
83	C/C	T9/T9	A/G	T/T	G/G	G/G	*2/*3	T/C	TA(6)/TA(6)	G/A	1	2
84	C/C	T9/T10	A/A	T/T	G/G	T/T	*1/*1	T/T	TA(6)/TA(6)	G/G	0	0
85	C/C	T9/T10	A/A	T/T	G/G	T/T	*1/*1	T/T	TA(6)/TA(6)	G/G	0	0
86	C/C	T9/T9	A/G	T/T	G/G	G/G	*2/*2	T/T	TA(6)/TA(6)	G/G	0	1
87	C/C	T9/T10	A/A	T/T	G/G	G/G	*2/*2	T/T	TA(6)/TA(6)	G/G	0	0
88	C/C	T9/T10	A/G	T/T	G/G	T/G	*1/*3	T/C	TA(6)/TA(7)	G/G	1	2
89	C/C	T9/T10	A/G	T/T	G/G	T/G	*1/*2	T/T	TA(6)/TA(6)	G/G	0	1
90	C/C	T9/T10	A/G	T/C	G/G	T/G	*1/*3	T/C	TA(6)/TA(6)	G/A	1	2
91	C/C	T9/T9	A/G	T/C	G/G	G/G	*3/*3	C/C	TA(6)/TA(6)	G/A	1	2
92	C/C	T9/T10	A/A	T/T	G/G	T/G	*1/*3	T/C	TA(7)/TA(7)	G/G	2	2
93	C/C	T9/T10	A/G	T/T	G/G	T/G	*1/*2	T/T	TA(6)/TA(7)	G/G	1	2
94	C/C	T9/T10	A/G	T/C	G/G	T/T	*1/*1	T/T	TA(6)/TA(6)	G/G	0	1
95	C/C	T9/T10				T/T	*1/*1	T/T	TA(6)/TA(6)	G/G	0
96	C/C	T9/T10	A/G	T/T	G/G	T/G	*1/*2	T/T	TA(6)/TA(6)	G/G	0	1
97	C/C	T9/T10	A/A	T/T	G/G	T/G	*1/*3	T/C	TA(6)/TA(7)	G/G	1	1
98	C/C	T9/T9	A/A	T/T	G/G	G/G	*3/*3	C/C	TA(6)/TA(6)	A/A	2	2
99	C/C	T9/T10	A/G	T/T	G/G	T/G	*1/*3	T/C	TA(6)/TA(6)	G/A	1	2
100	C/C	T9/T10	A/G	T/T	G/G	G/G	*2/*3	T/C	TA(6)/TA(6)	G/A	1	2
101	C/C	T9/T9	A/A	T/T	G/G	G/G	*2/*2	T/T	TA(6)/TA(6)	G/G	0	0
102	C/C	T9/T9	A/A	T/C	G/G	G/G	*2/*2	T/T	TA(6)/TA(6)	G/G	0	0
103	C/C	T9/T10	A/A	T/T	G/G	T/G	*1/*3	T/C	TA(6)/TA(6)	G/G	0	0
104	C/C	T9/T10	A/A	T/T	G/G	T/T	*1/*1	T/T	TA(6)/TA(6)	G/G	0	0
105	C/C	T9/T10	A/A	T/T	G/G	T/G	*1/*3	T/C	TA(6)/TA(6)	G/A	1	1
106	C/C	T9/T10	G/G	T/C	G/G	T/G	*1/*3	T/C	TA(6)/TA(7)	G/G	1	3
107	C/C	T9/T9	G/G	T/T	G/G	G/G	*2/*2	T/T	TA(6)/TA(6)	G/G	0	2
108	C/C	T9/T10	A/A	T/C	G/G	T/T	*1/*1	T/T	TA(6)/TA(6)	G/G	0	0
109	C/C	T9/T10	A/A	T/T	G/G	T/T	*1/*1	T/T	TA(6)/TA(6)	G/G	0	0
110	C/C	T9/T10	A/G	T/T	G/G	T/T	*1/*1	T/T	TA(6)/TA(6)	G/G	0	1
111	C/C	T9/T10	A/G	T/C	G/G	T/G	*1/*2	T/T	TA(6)/TA(6)	G/G	0	1
112	C/C	T9/T10	A/G	T/T	G/G	T/T	*1/*1	T/T	TA(6)/TA(6)	G/G	0	1
113	C/C	T9/T10	A/A	T/T	G/G	G/G	*2/*3	T/C	TA(6)/TA(6)	G/A	1	1
114	C/C	T9/T9	A/G	T/T	G/G	G/G	*3/*3	C/C	TA(6)/TA(7)	G/A	2	3
115	C/C	T9/T9	A/G	T/T	G/G	G/G	*2/*3	T/C	TA(6)/TA(6)	G/A	1	2
116	C/C	T9/T10	A/G	T/C	G/G	T/T	*1/*1	T/T	TA(6)/TA(7)	G/G	1	2
117	C/C	T9/T10	A/A	T/C	G/G	T/T	*1/*1	T/T	TA(6)/TA(6)	G/A	1	1
118	C/C	T9/T10	A/A	T/T	G/G	G/G	*2/*2	T/T	TA(6)/TA(6)	G/G	0	0
119	C/C	T9/T9	A/G	T/T	G/G	G/G	*2/*3	T/C	TA(6)/TA(6)	G/A	1	2
120	C/C	T9/T10	A/A	T/T	G/G	T/T	*1/*1	T/T	TA(6)/TA(6)	A/A	2	2
121	C/C	T9/T10	A/G	T/T	G/G	T/G	*1/*3	T/C	TA(6)/TA(7)	G/A	2	3
122	C/C	T9/T10	A/G	T/T	G/G	T/G	*1/*2	T/T	TA(6)/TA(6)	G/G	0	1
123	C/C	T9/T10				T/G	*1/*2	T/T	TA(6)/TA(6)	G/G	0
124	C/C	T9/T10	A/G	T/T	G/G	T/T	*1/*1	T/T	TA(6)/TA(6)	G/G	0	1
125	C/C	T9/T10	A/G	T/T	G/G	T/G	*1/*2	T/T	TA(6)/TA(6)	G/G	0	1
126	C/C	T9/T10				T/G	*1/*2	T/T	TA(6)/TA(7)	G/G	1
127	C/C	T9/T10	G/G	T/T	G/G	T/T	*1/*1	T/T	TA(6)/TA(7)	G/G	1	3
128	C/C	T9/T10	A/G	T/T	G/G	T/T	*1/*1	T/T	TA(6)/TA(6)	G/G	0	1
129	C/C	T9/T10	A/A	T/T	G/G	T/G	*1/*2	T/T	TA(6)/TA(6)	G/G	0	0
130	C/C	T9/T10				T/T	*1/*1	T/T	TA(6)/TA(6)	G/G	0
131	C/C	T9/T10	A/G	T/T	G/G	T/G	*1/*2	T/T	TA(6)/TA(6)	G/G	0	1
132	C/C	T9/T10	A/A	C/C	G/G	T/T	*1/*1	T/T	TA(6)/TA(7)	G/G	1	1
133	C/C	T9/T10	A/G	T/T	G/G	T/T	*1/*1	T/T	TA(6)/TA(6)	G/A	1	2
134	C/C	T9/T9	A/A	T/T	G/G	T/G	*1/*3	T/C	TA(6)/TA(7)	G/G	1	1
135	C/C	T9/T9	A/A	T/C	G/G	G/G	*2/*2	T/T	TA(6)/TA(6)	G/G	0	0
136	C/C	T9/T10	A/G	T/T	G/G	T/G	*1/*2	T/T	TA(6)/TA(6)	G/G	0	1
137	C/C	T9/T10	A/A	T/T	G/G	T/T	*1/*1	T/T	TA(6)/TA(7)	G/G	1	1
138	C/C	T9/T10	A/G	T/C	G/G	T/T	*1/*1	T/T	TA(6)/TA(6)	G/G	0	1
139	C/C	T10/T10	A/A	T/T	G/G	T/T	*1/*1	T/T	TA(6)/TA(6)	G/G	0	0
140	C/C	T9/T10				T/T	*1/*1	T/T	TA(6)/TA(6)	G/G	0
141	C/C	T9/T10	A/G	T/C	G/G	T/T	*1/*1	T/T	TA(6)/TA(6)	G/G	0	1
142	C/A	T9/T10	A/A	T/T	G/G	T/T	*1/*1	T/T	TA(6)/TA(6)	G/G	0	0
143	C/C	T9/T10	A/A	T/T	G/G	T/G	*1/*2	T/T	TA(6)/TA(7)	G/G	1	1
144	C/C	T9/T10	A/G	T/T	G/G	T/G	*1/*2	T/T	TA(6)/TA(7)	G/G	1	2
145	C/C	T9/T10	G/G	T/T	G/G	T/T	*1/*1	T/T	TA(6)/TA(7)	G/G	1	3
146	C/C	T9/T10	A/G	T/C	G/G	T/T	*1/*1	T/T	TA(6)/TA(6)	G/G	0	1
147	C/C	T9/T10	A/G	T/T	G/G	T/G	*1/*3	T/C	TA(6)/TA(7)	G/G	1	2
148	C/C	T9/T10	A/A	T/T	G/G	T/T	*1/*1	T/T	TA(6)/TA(6)	G/G	0	0
149	C/C	T9/T10	A/G	T/T	G/G	T/T	*1/*1	T/T	TA(6)/TA(7)	G/G	1	2
150	C/C	T9/T9	A/A	T/T	G/G	G/G	*2/*3	T/C	TA(6)/TA(6)	G/A	1	1
151	C/C	T9/T9	A/A	T/T	G/G	G/G	*2/*3	T/C	TA(6)/TA(6)	G/A	1	1
152	C/C	T9/T10	A/G	T/T	G/G	T/T	*1/*1	T/T	TA(6)/TA(6)	G/G	0	1
153	C/C	T9/T10	A/G	T/T	G/G	T/T	*1/*1	T/T	TA(6)/TA(6)	G/G	0	1
154	C/C	T9/T10	A/A	T/T	G/G	T/G	*1/*3	T/C	TA(6)/TA(6)	G/A	1	1
155	C/C	T9/T10				T/T	*1/*1	T/T	TA(6)/TA(7)	G/G	1
156	C/C	T9/T10	A/G	T/T	G/G	T/G	*1/*3	T/C	TA(6)/TA(7)	G/G	1	2
157	C/C	T9/T10	A/A	T/T	G/G	T/T	*1/*1	T/T	TA(6)/TA(7)	G/G	1	1
158	C/C	T9/T10	A/G	T/T	G/G	T/T	*1/*1	T/T	TA(6)/TA(6)	G/G	0	1
159	C/C	T9/T10	A/A	T/T	G/G	G/G	*3/*3	C/C	TA(6)/TA(7)	G/G	1	1
160	C/C	T9/T10	A/A	T/T	G/G	T/G	*1/*3	T/C	TA(6)/TA(6)	G/A	1	1
161	C/C	T9/T10	A/A	T/T	G/G	T/T	*1/*1	T/T	TA(6)/TA(6)	G/G	0	0
162	C/C	T9/T10				T/G	*1/*2	T/T	TA(6)/TA(6)	G/G	0
163	C/C	T9/T9	A/G	T/T	G/G	G/G	*2/*2	T/T	TA(6)/TA(6)	G/G	0	1
164	C/C	T9/T10	A/A	T/T	G/A	T/G	*1/*2	T/T	TA(6)/TA(6)	G/G	0	0
165	C/C	T9/T10	A/A	T/C	G/G	T/G	*1/*3	T/C	TA(6)/TA(6)	G/A	1	1
166	C/C	T9/T10	A/G	T/T	G/G	T/G	*1/*3	T/C	TA(6)/TA(6)	G/A	1	2
167	C/C	T9/T10	A/G	T/T	G/G	T/T	*1/*1	T/T	TA(6)/TA(6)	G/G	0	1
168	C/C	T9/T9	A/A	T/T	G/G	G/G	*2/*2	T/T	TA(6)/TA(6)	G/G	0	0
169	C/C	T9/T10	A/A	T/C	G/G	T/G	*1/*3	T/C	TA(6)/TA(6)	G/A	1	1
170	C/C	T9/T10	A/A	T/T	G/G	G/G	*2/*2	T/T	TA(6)/TA(6)	G/G	0	0
171	C/C	T9/T10				T/G	*1/*3	T/C	TA(6)/TA(7)	G/G	1
172	C/C	T9/T10	A/G	T/T	G/G	T/T	*1/*1	T/T	TA(6)/TA(6)	G/G	0	1
173	C/C	T9/T9	A/G	T/T	G/G	G/G	*2/*2	T/T	TA(6)/TA(6)	G/G	0	1
174	C/C	T9/T10	A/G	T/T	G/G	T/G	*1/*3	T/C	TA(6)/TA(7)	G/A	2	3
175	C/C	T9/T10	A/A	T/T	G/G	T/T	*1/*1	T/T	TA(6)/TA(6)	G/A	1	1
176	C/C	T9/T10	A/A	T/T	G/G	T/G	*1/*2	T/T	TA(6)/TA(6)	G/A	1	1
177	C/C	T9/T10	A/A	T/T	G/G	T/T	*1/*1	T/T	TA(6)/TA(6)	G/G	0	0
178	C/C	T9/T10	A/A	T/T	G/G	T/T	*1/*1	T/T	TA(6)/TA(6)	G/G	0	0
179	C/C	T9/T10	A/G	T/C	G/G	T/G	*1/*3	T/C	TA(6)/TA(6)	G/G	0	1
180	C/C	T9/T10	A/A	T/T	G/G	T/G	*1/*3	T/C	TA(6)/TA(7)	G/A	2	2
181	C/C	T9/T10	G/G	T/T	G/G	T/T	*1/*1	T/T	TA(6)/TA(7)	G/G	1	3
182	C/C	T9/T10	A/G	T/T	G/G	T/T	*1/*1	T/T	TA(6)/TA(6)	G/G	0	1
183	C/C	T9/T10				T/T	*1/*1	T/T	TA(6)/TA(7)	G/G	1
184	C/C	T9/T10	G/G	T/T	G/G	T/T	*1/*1	T/T	TA(6)/TA(6)	G/G	0	2
185	C/C	T9/T10	G/G	T/T	G/G	T/T	*1/*1	T/T	TA(6)/TA(6)	G/G	0	2
186	C/C	T9/T10	A/A	T/T	G/G	G/G	*3/*3	C/C	TA(6)/TA(6)	A/A	2	2
187	C/C	T9/T9	A/A	T/T	G/G	G/G	*3/*3	C/C	TA(6)/TA(6)	A/A	2	2
188	C/C	T9/T9	A/G	T/C	G/G	G/G	*2/*3	T/C	TA(6)/TA(6)	G/A	1	2
189	C/C	T9/T10	A/A	T/T	G/G	T/G	*1/*3	T/C	TA(6)/TA(6)	G/A	1	1
190	C/C	T9/T10	A/G	T/T	G/G	T/T	*1/*1	T/T	TA(6)/TA(7)	G/G	1	2
191	C/C	T10/T10	A/A	T/T	G/G	T/G	*1/*2	T/T	TA(6)/TA(7)	G/G	1	1
192	C/C	T9/T10	A/A	T/C	G/G	T/G	*1/*2	T/T	TA(6)/TA(6)	G/G	0	0
193	C/C	T9/T10	A/A	T/T	G/G	T/G	*1/*3	T/C	TA(6)/TA(6)	G/A	1	1
194	C/C	T9/T10	A/A	T/T	G/G	T/T	*1/*1	T/T	TA(6)/TA(6)	G/G	0	0
195	C/C	T9/T10	A/A	T/T	G/G	T/T	*1/*1	T/T	TA(6)/TA(6)	G/G	0	0
196	C/C	T9/T10	A/A	T/C	G/G	T/G	*1/*3	T/C	TA(6)/TA(6)	G/A	0	1
197	C/C	T9/T10	A/G	T/C	G/G	T/G	*1/*3	T/C	TA(6)/TA(7)	G/G	1	2
198	C/C	T9/T10	A/A	T/T	G/G	T/G	*1/*3	T/C	TA(6)/TA(6)	G/A	1	1
199	C/C	T9/T10	A/A	T/T	G/G	G/G	*2/*3	T/C	TA(6)/TA(7)	G/G	1	1
200	C/C	T9/T10	A/A	T/T	G/G	T/T	*1/*1	T/T	TA(6)/TA(6)	G/G	0	0
201	C/C	T9/T10	A/G	T/T	G/G	T/G	*1/*3	T/C	TA(6)/TA(6)	G/A	1	2
202	C/C	T9/T10	A/G	T/T	G/G	T/G	*1/*2	T/T	TA(6)/TA(6)	G/G	0	1
203	C/C	T9/T10	A/A	T/T	G/G	T/G	*1/*3	T/C	TA(6)/TA(6)	G/A	1	1
204	C/C	T9/T10	G/G	T/T	G/G	T/T	*1/*1	T/T	TA(6)/TA(6)	G/G	0	2
205	C/C	T9/T10	A/A	T/T	G/G	T/G	*1/*3	T/C	TA(6)/TA(6)	G/A	1	1
206	C/C	T9/T10	A/G	T/T	G/G	T/G	*1/*2	T/T	TA(6)/TA(6)	G/G	0	1
207	C/C	T9/T10	A/A	T/T	G/G	T/T	*1/*1	T/T	TA(6)/TA(6)	G/G	0	0
208	C/C	T9/T9	A/A	T/C	G/G	G/G	*2/*3	T/C	TA(6)/TA(7)	G/G	1	1
209	C/C	T9/T10	A/G	T/T	G/G	T/G	*1/*3	T/C	TA(6)/TA(6)	G/A	1	2
210	C/C	T9/T10	A/G	T/T	G/G	T/G	*1/*2	T/T	TA(6)/TA(6)	G/G	0	1
211	C/C	T9/T10	A/A	T/C	G/G	T/G	*1/*2	T/T	TA(6)/TA(6)	G/G	0	0
212	C/C	T9/T10	A/A	T/T	G/G	T/G	*1/*2	T/T	TA(6)/TA(6)	G/G	0	0
213	C/C	T9/T10	A/A	T/T	G/G	T/T	*1/*1	T/T	TA(6)/TA(6)	G/G	0	0
214	C/C	T9/T10	A/A	T/C	G/G	T/G	*1/*2	T/T	TA(6)/TA(6)	G/G	0	0
215	C/C	T9/T10	A/A	T/T	G/G	T/G	*1/*3	T/C	TA(6)/TA(6)	G/A	0	1
216	C/C	T9/T10	A/G	T/T	G/G	T/T	*1/*1	T/T	TA(6)/TA(6)	G/G	0	1
217	C/C	T9/T10	A/A	T/T	G/G	T/T	*1/*1	T/T	TA(6)/TA(6)	G/G	0	0
218	C/A	T9/T10	A/G	T/T	G/G	T/G	*1/*2	T/T	TA(6)/TA(7)	G/G	1	2
219	C/C	T9/T10	A/A	T/T	G/G	T/T	*1/*1	T/T	TA(6)/TA(7)	G/G	1	1
220	C/C	T9/T10	A/A	T/T	G/G	T/T	*1/*1	T/T	TA(6)/TA(6)	G/G	0	0
221	C/C	T9/T10	A/A	T/T	G/G	T/T	*1/*1	T/T	TA(6)/TA(6)	G/G	0	0
222	C/C	T9/T10	A/A	T/T	G/G	T/G	*1/*3	T/C	TA(6)/TA(6)	G/G	0	0
223	C/C	T9/T10	A/G	T/C	G/G	T/G	*1/*2	T/T	TA(6)/TA(6)	G/G	0	1
224	C/C	T9/T10	A/G	T/C	G/G	T/G	*1/*3	T/C	TA(6)/TA(6)	G/A	1	2
225	C/C	T9/T10	A/G	T/T	G/G	T/G	*1/*2	T/T	TA(6)/TA(6)	G/G	0	1
226	C/C	T9/T10	A/A	T/T	G/G	T/G	*1/*3	T/C	TA(6)/TA(6)	G/A	1	1
227	C/C	T9/T10				T/G	*1/*2	T/T	TA(6)/TA(6)	G/G	0
228	C/C	T9/T10	G/G	T/C	G/G	G/G	*2/*3	T/C	TA(6)/TA(6)	G/A	1	3
229	C/C	T9/T10	A/A	T/T	G/G	T/G	*1/*2	T/T	TA(6)/TA(6)	G/G	0	0
230	C/C	T9/T10	A/A	T/T	G/G	T/G	*1/*3	T/C	TA(6)/TA(6)	G/G	0	0
231	C/C	T9/T10	A/A	T/T	G/G	T/G	*1/*2	T/T	TA(6)/TA(6)	G/A	1	1
232	C/C	T9/T10	A/G	T/T	G/G	T/G	*1/*3	T/C	TA(6)/TA(6)	G/G	0	1
233	C/C	T9/T10	A/A	T/C	G/G	T/T	*1/*1	T/T	TA(7)/TA(7)	G/G	2	2
234	C/C	T9/T10	A/A	T/C	G/G	G/G	*2/*2	T/T	TA(6)/TA(6)	G/G	0	0
235	C/C	T9/T10	A/A	T/T	G/G	T/G	*1/*2	T/T	TA(6)/TA(6)	G/G	0	0
236	C/C	T9/T10	A/G	T/T	G/G	T/T	*1/*1	T/T	TA(6)/TA(7)	G/G	1	2
237	C/C	T9/T10	A/G	T/T	G/G	T/G	*1/*2	T/T	TA(6)/TA(6)	G/G	0	1
238	C/C	T9/T10	A/G	T/C	G/G	T/G	*1/*3	T/C	TA(6)/TA(7)	G/A	2	3
239	C/C	T9/T10	A/G	T/T	G/G	T/T	*1/*1	T/T	TA(6)/TA(7)	G/G	1	2
240	C/A	T9/T9	A/G	T/T	G/G	G/G	*2/*2	T/T	TA(6)/TA(7)	G/G	1	2
241	C/C	T9/T10	A/A	T/T	G/G	T/T	*1/*1	T/T	TA(6)/TA(6)	G/A	1	1
242	C/C	T9/T9	A/A	T/C	G/G	T/G	*1/*3	T/C	TA(6)/TA(6)	G/A	1	1
243	C/C	T9/T10	A/G	T/T	G/G	T/G	*1/*2	T/T	TA(6)/TA(6)	G/G	0	1
244	C/C	T9/T10	A/A	T/T	G/G	T/G	*1/*3	T/C	TA(6)/TA(6)	G/A	1	1
245	C/C	T9/T10	A/A	T/T	G/G	T/T	*1/*1	T/T	TA(6)/TA(6)	G/G	0	0
246	C/C	T9/T10				T/T	*1/*1	T/T	TA(6)/TA(6)	G/G	0
247	C/C	T9/T10	A/A	T/T	G/G	G/G	*2/*3	T/C	TA(6)/TA(6)	G/G	0	0
248	C/C	T9/T9	A/A	T/C	G/G	G/G	*2/*3	T/C	TA(6)/TA(7)	G/G	1	1
249	C/C	T9/T10	A/A	T/T	G/G	T/G	*1/*3	T/C	TA(6)/TA(7)	G/G	1	1
250	C/C	T9/T10	A/G	T/T	G/G	G/G	*3/*3	C/C	TA(6)/TA(7)	G/A	2	3
251	C/C	T9/T10	A/A	T/T	G/G	T/G	*1/*3	T/C	TA(6)/TA(6)	G/A	1	1
252	C/C	T9/T9	A/A	T/T	G/G	G/G	*2/*3	T/C	TA(6)/TA(6)	G/A	1	1
253	C/C	T9/T10	A/A	T/T	G/G	T/G	*1/*3	T/C	TA(6)/TA(6)	G/A	1	1
254	C/C	T9/T10	A/G	T/T	G/G	T/G	*1/*2	T/T	TA(6)/TA(6)	G/G	0	1
255	C/C	T9/T10	A/G	T/C	G/G	T/T	*1/*1	T/T	TA(6)/TA(6)	G/G	0	1
256	C/C	T9/T10	A/A	T/T	G/G	T/T	*1/*1	T/T	TA(6)/TA(7)	G/G	1	1
257	C/C	T9/T10	A/G	T/T	G/G	T/T	*1/*1	T/T	TA(6)/TA(6)	G/G	0	1
258	C/C	T9/T9	A/A	T/T	G/G	G/G	*2/*3	T/C	TA(6)/TA(6)	G/A	1	1
259	C/C	T9/T10	A/A	T/T	G/G	T/T	*1/*1	T/T	TA(6)/TA(6)	G/G	0	0
260	C/C	T9/T10	A/A	T/T	G/G	T/T	*1/*1	T/T	TA(6)/TA(7)	G/A	2	2
261	C/C	T9/T10	A/G	T/T	G/G	T/G	*1/*3	T/C	TA(6)/TA(6)	G/A	1	2
262	C/C	T9/T10	G/G	T/T	G/G	T/G	*1/*3	T/C	TA(6)/TA(6)	G/A	1	3
263	C/C	T9/T10	A/G	T/T	G/G	T/G	*1/*3	T/C	TA(6)/TA(6)	G/A	1	2
264	C/C	T9/T9	A/A	T/T	G/G	G/G	*2/*3	T/C	TA(6)/TA(6)	G/A	1	1
265	C/A	T9/T10	A/A	T/T	G/G	T/G	*1/*2	T/T	TA(6)/TA(7)	G/G	1	1
266	C/C	T9/T10	A/A	T/C	G/G	T/T	*1/*1	T/T	TA(6)/TA(7)	G/G	1	1
267	C/C	T9/T9	A/G	T/T	G/G	G/G	*2/*3	T/C	TA(6)/TA(6)	G/A	1	2
268	C/C	T9/T10	A/A	T/T	G/G	T/G	*1/*3	T/C	TA(6)/TA(6)	G/A	1	1
269	C/C	T9/T10	A/A	T/C	G/G	T/G	*1/*3	T/C	TA(6)/TA(7)	G/G	1	1
270	C/C	T9/T10	A/A	T/T	G/G	T/T	*1/*1	T/T	TA(6)/TA(6)	G/G	0	0
271	C/C	T9/T10	A/A	T/T	G/G	T/G	*1/*3	T/C	TA(6)/TA(6)	G/A	1	1
272	C/C	T9/T10	A/A	T/T	G/G	T/G	*1/*3	T/C	TA(6)/TA(7)	G/G	1	1
273	C/C	T9/T10	G/G	T/T	G/G	T/G	*1/*2	T/T	TA(6)/TA(7)	G/G	1	3
274	C/C	T9/T9	A/A	T/T	G/G	G/G	*3/*3	C/C	TA(6)/TA(7)	G/A	2	2
275	C/C	T9/T10	A/A	T/T	G/G	T/G	*1/*3	T/C	TA(6)/TA(6)	G/A	1	1
276	C/C	T9/T10	A/A	T/T	G/G	T/T	*1/*1	T/T	TA(6)/TA(6)	G/G	0	0
277	C/C	T9/T10	A/A	T/C	G/G	T/G	*1/*2	T/T	TA(6)/TA(6)	G/G	0	0
278	C/C	T9/T10	A/A	T/T	G/G	T/G	*1/*2	T/T	TA(6)/TA(7)	G/G	1	1
279	C/C	T9/T10	A/G	T/T	G/G	T/G	*1/*2	T/T	TA(6)/TA(6)	G/A	1	2
280	C/C	T9/T10	A/A	T/T	G/G	G/G	*2/*3	T/C	TA(6)/TA(6)	G/A	1	1
281	C/C	T9/T10				G/G	*2/*2	T/T	TA(6)/TA(6)	G/G	0
282	C/C	T9/T10	A/A	T/T	G/G	T/T	*1/*1	T/T	TA(6)/TA(6)	G/G	0	0
283	C/C	T9/T10	A/G	T/C	G/G	G/G	*2/*2	T/T	TA(6)/TA(6)	G/G	0	1
284	C/C	T9/T9	A/A	T/T	G/G	G/G	*2/*3	T/C	TA(6)/TA(6)	A/A	2	2
285	C/C	T9/T9	G/G	T/T	G/G	G/G	*2/*3	T/C	TA(6)/TA(6)	G/A	1	3
286	C/C	T9/T10	A/A	T/T	G/G	T/T	*1/*1	T/T	TA(6)/TA(6)	G/G	0	0
287	C/C	T9/T10	A/A	T/T	G/G	T/T	*1/*1	T/T	TA(6)/TA(6)	G/G	0	0
288	C/C	T9/T10	A/A	T/T	G/G	T/G	*1/*3	T/C	TA(6)/TA(6)	G/A	1	1
289	C/C	T9/T10	A/A	T/T	G/G	T/T	*1/*1	T/T	TA(6)/TA(6)	G/G	0	0
290	C/C	T9/T10	A/G	T/C	G/G	T/G	*1/*3	T/C	TA(6)/TA(6)	G/A	0	1
291	C/C	T9/T10	A/A	T/T	G/G	T/G	*1/*3	T/C	TA(6)/TA(6)	G/G	0	0
292	C/C	T9/T9	G/G	T/C	G/G	G/G	*2/*2	T/T	TA(6)/TA(6)	G/A	1	3
293	C/C	T9/T10	A/G	T/T	G/G	T/G	*1/*2	T/T	TA(6)/TA(7)	G/G	1	2
294	C/C	T9/T10	A/A	T/T	G/G	T/G	*1/*2	T/T	TA(6)/TA(6)	G/G	0	0
295	C/C	T9/T10	A/A	T/T	G/G	T/T	*1/*1	T/T	TA(6)/TA(6)	G/G	0	0
296	C/C	T9/T10	A/A	T/T	G/G	T/G	*1/*3	T/C	TA(6)/TA(7)	G/G	1	1
297	C/C	T9/T10	A/G	T/T	G/G	T/T	*1/*1	T/T	TA(6)/TA(6)	G/G	0	1
298	C/C	T9/T10	A/G	T/T	G/G	T/G	*1/*3	T/C	TA(6)/TA(6)	G/A	1	2
299	C/C	T9/T10	A/A	T/T	G/G	T/T	*1/*1	T/T	TA(6)/TA(6)	G/G	0	0
300	C/C	T9/T9	A/A	T/T	G/G	G/G	*3/*3	C/C	TA(6)/TA(6)	G/A	0	1
301	C/C	T9/T10	A/A	T/C	G/G	T/G	*1/*2	T/T	TA(6)/TA(6)	G/G	0	0
302	C/C	T9/T10	A/G	T/T	G/G	T/T	*1/*1	T/T	TA(6)/TA(6)	G/G	0	1
303	C/C	T9/T10	A/G	T/C	G/G	T/T	*1/*1	T/T	TA(6)/TA(6)	G/G	0	1
304	C/C	T9/T10	A/A	T/T	G/G	T/G	*1/*3	T/C	TA(6)/TA(7)	G/G	1	1
305	C/C	T9/T10	A/A	T/T	G/G	T/G	*1/*2	T/T	TA(6)/TA(6)	G/G	0	0
306	C/C	T9/T10				T/T	*1/*1	T/T	TA(6)/TA(6)	G/G	0
307	C/C	T9/T10	A/A	T/T	G/G	T/G	*1/*2	T/T	TA(6)/TA(6)	G/G	0	0
308	C/C	T9/T10	A/A	T/T	G/G	T/T	*1/*1	T/T	TA(6)/TA(7)	G/G	1	1
309	C/C	T9/T10	A/G	T/C	G/G	T/T	*1/*1	T/T	TA(6)/TA(6)	G/G	0	1
310	C/C	T9/T10	A/A	T/T	G/G	T/G	*1/*2	T/T	TA(6)/TA(6)	G/G	0	0
311	C/C	T9/T10	A/A	T/T	G/G	T/G	*1/*3	T/C	TA(6)/TA(6)	G/A	0	1
312	C/C	T9/T9	A/G	T/T	G/G	G/G	*3/*3	C/C	TA(6)/TA(6)	A/A	2	3
313	C/C	T9/T10				T/T	*1/*1	T/T	TA(6)/TA(6)	G/G	0
314	C/C	T9/T10	A/A	T/T	G/G	T/G	*1/*2	T/T	TA(6)/TA(6)	G/G	0	0
315	C/C	T9/T9	A/G	T/T	G/G	G/G	*2/*3	T/C	TA(6)/TA(7)	G/G	1	2
316	C/C	T9/T10	A/A	T/C	G/G	T/G	*1/*3	T/C	TA(6)/TA(6)	A/A	2	2
317	C/C	T9/T10				T/T	*1/*1	T/T	TA(6)/TA(7)	G/G	1
318	C/C	T9/T9	A/A	T/T	G/G	G/G	*3/*3	C/C	TA(6)/TA(7)	G/A	2	2
319	C/C	T9/T10	A/G	T/T	G/G	T/T	*1/*1	T/T	TA(6)/TA(7)	G/G	1	2
320	C/C	T9/T9	A/G	T/T	G/G	G/G	*2/*3	T/C	TA(6)/TA(6)	G/A	1	2
321	C/C	T9/T9	A/A	T/T	G/G	G/G	*2/*2	T/T	TA(6)/TA(6)	G/A	0	1
322	C/C	T9/T10	A/G	T/T	G/G	T/T	*1/*1	T/T	TA(6)/TA(6)	G/G	0	1
323	C/C	T9/T10	A/A	T/T	G/G	T/T	*1/*1	T/T	TA(6)/TA(6)	G/G	0	0
324	C/C	T9/T10	A/A	T/T	G/G	T/G	*1/*3	T/C	TA(6)/TA(6)	G/G	0	0
325	C/C	T9/T10				T/T	*1/*1	T/T	TA(6)/TA(6)	G/G	0
326	C/C	T9/T10	A/A	T/T	G/G	T/T	*1/*1	T/T	TA(6)/TA(7)	G/G	1	1
327	C/C	T9/T10				T/G	*1/*2	T/T	TA(6)/TA(6)	G/G	0
328	C/C	T9/T9	A/A	T/T	G/G	G/G	*3/*3	C/C	TA(6)/TA(6)	A/A	0	2
329	C/C	T9/T10	A/A	T/T	G/G	T/G	*1/*3	T/C	TA(6)/TA(6)	G/A	0	1
330	C/C	T9/T9	A/A	T/T	G/G	G/G	*3/*3	C/C	TA(6)/TA(7)	G/A	2	2
331	C/C	T9/T10	A/G	T/C	G/G	T/T	*1/*1	T/T	TA(6)/TA(6)	G/G	0	1
332	C/C	T9/T10	A/A	T/T	G/G	T/G	*1/*3	T/C	TA(6)/TA(6)	G/A	1	1
333	C/C	T9/T10	G/G	T/T	G/G	T/G	*1/*2	T/T	TA(6)/TA(6)	G/G	0	2
334	C/C	T9/T10	A/G	T/T	G/G	T/G	*1/*3	T/C	TA(6)/TA(6)	G/A	0	1
335	C/C	T9/T10	A/G	T/C	G/G	T/G	*1/*2	T/T	TA(6)/TA(6)	G/G	0	1
336	C/C	T9/T10	A/G	T/C	G/G	T/T	*1/*1	T/T	TA(6)/TA(6)	G/G	0	1
337	C/C	T9/T10	A/A	T/T	G/G	T/T	*1/*1	T/T	TA(6)/TA(7)	G/G	1	1
338	C/C	T9/T10	A/A	T/T	G/G	T/T	*1/*1	T/T	TA(6)/TA(6)	G/G	0	0
339	C/C	T9/T10	A/A	T/T	G/G	T/G	*1/*2	T/T	TA(6)/TA(6)	G/G	0	0
340	C/C	T9/T9	A/G	T/T	G/G	G/G	*2/*3	T/C	TA(6)/TA(6)	G/A	1	2
341	C/C	T9/T9	A/G	T/T	G/G	G/G	*3/*3	C/C	TA(6)/TA(6)	A/A	2	3
342	C/C	T9/T10	A/A	T/T	G/G	T/G	*1/*2	T/T	TA(6)/TA(6)	G/G	0	0
343	C/C	T9/T10	G/G	T/T	G/G	T/T	*1/*1	T/T	TA(6)/TA(6)	G/G	0	2
344	C/C	T9/T10	A/A	T/T	G/G	T/T	*1/*1	T/T	TA(6)/TA(6)	G/G	0	0
345	C/C	T9/T10	A/G	T/C	G/G	T/T	*1/*1	T/T	TA(6)/TA(6)	G/G	0	1
346	C/C	T9/T10	A/G	T/C	G/G	T/T	*1/*1	T/T	TA(6)/TA(6)	G/G	0	1
347	C/C	T9/T10	A/G	T/T	G/G	T/G	*1/*2	T/T	TA(6)/TA(7)	G/G	1	2
348	C/C	T9/T10	G/G	T/T	G/G	T/T	*1/*1	T/T	TA(6)/TA(6)	G/G	0	2
349	C/C	T9/T10				T/G	*1/*2	T/T	TA(6)/TA(6)	G/G	0
350	C/C	T9/T10	A/A	T/C	G/G	T/T	*1/*1	T/T	TA(6)/TA(6)	G/G	0	0
351	C/C	T9/T10	A/G	T/T	G/G	T/G	*1/*3	T/C	TA(6)/TA(6)	G/A	1	2
352	C/C	T9/T10	A/A	T/T	G/G	T/T	*1/*1	T/T	TA(6)/TA(6)	G/A	1	1
353	C/C	T9/T10	A/A	T/T	G/G	T/G	*1/*3	T/C	TA(6)/TA(6)	G/A	0	1
354	C/C	T9/T10				T/T	*1/*1	T/T	TA(6)/TA(6)	G/A	1
355	C/C	T9/T9	A/G	T/T	G/G	G/G	*3/*3	C/C	TA(6)/TA(7)	G/A	2	3
356	C/C	T9/T10	A/G	T/T	G/G	T/T	*1/*1	T/T	TA(6)/TA(6)	G/G	0	1
357	C/C	T9/T10	A/A	T/T	G/G	T/T	*1/*1	T/T	TA(6)/TA(7)	G/G	1	1
358	C/C	T9/T10	A/A	T/T	G/G	T/G	*1/*2	T/T	TA(6)/TA(7)	G/G	1	1
359	C/C	T9/T10	A/A	T/T	G/G	T/G	*1/*2	T/T	TA(6)/TA(6)	G/G	0	0
360	C/A	T9/T10	A/A	T/T	G/G	T/T	*1/*1	T/T	TA(6)/TA(7)	G/G	1	1
361	C/C	T9/T10	A/G	T/T	G/G	T/T	*1/*1	T/T	TA(6)/TA(6)	G/G	0	1
362	C/C	T9/T10	A/A	T/C	G/G	T/T	*1/*1	T/T	TA(6)/TA(6)	G/G	0	0
363	C/C	T9/T10	G/G	T/C	G/G	T/G	*1/*3	T/C	TA(6)/TA(7)	G/G	1	3
364	C/C	T9/T9	A/A	T/T	G/G	G/G	*2/*3	T/C	TA(6)/TA(6)	G/A	0	1
365	C/C	T9/T10	A/A	T/T	G/G	T/T	*1/*1	T/T	TA(6)/TA(6)	G/G	0	0
366	C/C	T9/T10	A/A	T/C	G/G	T/T	*1/*1	T/T	TA(6)/TA(6)	G/G	0	0
367	C/C	T9/T9	A/A	T/T	G/G	G/G	*2/*3	T/C	TA(6)/TA(6)	G/A	0	1
368	C/C	T9/T10				T/G	*1/*2	T/T	TA(6)/TA(6)	G/G	0
369	C/C	T9/T10	A/A	T/T	G/G	T/G	*1/*3	T/C	TA(6)/TA(6)	G/A	1	1
370	C/C	T9/T10	A/G	T/T	G/G	T/G	*1/*3	T/C	TA(6)/TA(6)	G/A	1	2
371	C/C	T10/T10	A/A	T/C	G/G	T/T	*1/*1	T/T	TA(6)/TA(6)	G/G	0	0
372	C/C	T9/T9	A/G	T/T	G/G	G/G	*2/*3	T/C	TA(6)/TA(6)	G/A	1	2
373	C/C	T9/T10	A/A	C/C	G/G	T/G	*1/*2	T/T	TA(6)/TA(7)	G/G	1	1
374	C/C	T9/T10	A/G	T/T	G/G	T/G	*1/*2	T/T	TA(6)/TA(6)	G/G	0	1
375	C/C	T9/T10	A/G	T/T	G/G	T/G	*1/*2	T/T	TA(6)/TA(7)	G/G	1	2
376	C/C	T9/T9	A/G	T/T	G/G	G/G	*2/*3	T/C	TA(6)/TA(6)	G/G	0	1
377	C/C	T9/T10	A/A	T/T	G/G	T/G	*1/*2	T/T	TA(6)/TA(6)	G/G	0	0
378	C/C	T9/T10	A/G	T/C	G/G	T/T	*1/*1	T/T	TA(6)/TA(6)	G/G	0	1
379	C/C	T9/T10	A/G	T/T	G/G	T/G	*1/*3	T/C	TA(6)/TA(6)	G/G	0	1
380	C/C	T9/T10	A/A	T/T	G/G	T/G	*1/*3	T/C	TA(6)/TA(6)	G/A	0	1
381	C/C	T9/T10				T/G	*1/*2	T/T	TA(6)/TA(6)	G/G	0
382	C/C	T9/T10	A/G	T/T	G/G	T/G	*1/*3	T/C	TA(6)/TA(6)	G/A	1	2
383	C/C	T9/T10	A/G	T/C	G/G	T/G	*1/*3	T/C	TA(6)/TA(6)	G/G	0	1
384	C/C	T9/T10	A/A	T/C	G/G	T/G	*1/*3	T/C	TA(6)/TA(7)	G/A	2	2
385	C/C	T9/T10	G/G	T/T	G/G	T/G	*1/*3	T/C	TA(6)/TA(6)	G/A	1	3
386	C/C	T9/T9	A/A	T/T	G/G	G/G	*2/*2	T/T	TA(6)/TA(6)	G/G	0	0
387	C/C	T9/T10	A/A	T/T	G/G	T/T	*1/*1	T/T	TA(6)/TA(6)	G/G	0	0
388	C/C	T9/T9				G/G	*2/*3	T/C	TA(6)/TA(6)	G/A	1
389	C/C	T9/T9	A/G	T/T	G/G	G/G	*3/*3	C/C	TA(6)/TA(7)	G/A	2	3
390	C/C	T9/T9	A/G	T/T	G/G	G/G	*3/*3	C/C	TA(6)/TA(7)	G/G	1	2
391	C/C	T9/T10	A/A	T/T	G/G	T/G	*1/*3	T/C	TA(6)/TA(6)	G/A	0	1
392	C/C	T9/T10	A/G	C/C	G/G	T/T	*1/*1	T/T	TA(6)/TA(6)	G/G	0	1
393	C/C	T9/T10	A/A	T/T	G/G	T/T	*1/*1	T/T	TA(6)/TA(6)	G/G	0	0
394	C/C	T9/T9				G/G	*2/*3	T/C	TA(6)/TA(6)	G/A	1
395	C/C	T9/T9	A/G	T/C	G/G	G/G	*2/*3	T/C	TA(6)/TA(6)	G/A	0	1
396	C/C	T9/T10	G/G	T/T	G/G	T/T	*1/*1	T/T	TA(6)/TA(6)	G/G	0	2
397	C/C	T9/T10	A/A	T/T	G/G	T/G	*1/*3	T/C	TA(6)/TA(7)	G/A	2	2
398	C/C	T9/T9	G/G	T/T	G/G	G/G	*3/*3	C/C	TA(6)/TA(7)	G/G	1	3
399	C/C	T9/T10				T/T	*1/*1	T/T	TA(6)/TA(6)	G/G	0
400	C/C	T9/T10	A/A	T/C	G/G	T/T	*1/*1	T/T	TA(6)/TA(6)	G/A	0	1
401	C/C	T9/T10	A/A	T/T	G/G	T/G	*1/*2	T/T	TA(6)/TA(6)	G/G	0	0
402	C/C	T9/T9	A/A	T/T	G/G	G/G	*3/*3	C/C	TA(6)/TA(6)	A/A	0	2
403	C/C	T9/T10				T/T	*1/*1	T/T	TA(6)/TA(6)	G/G	0
404	C/C	T9/T10	A/G	T/T	G/G	T/T	*1/*1	T/T	TA(6)/TA(6)	G/G	0	1
405	C/C	T9/T10	A/G	T/T	G/G	T/G	*1/*2	T/T	TA(6)/TA(7)	G/G	1	2
406	C/C	T9/T10				T/T	*1/*1	T/T	TA(7)/TA(7)	G/G	2
407	C/C	T9/T10	A/G	T/T	G/G	T/G	*1/*2	T/T	TA(6)/TA(6)	G/G	0	1
408	C/C	T9/T10	A/A	T/T	G/G	T/G	*1/*2	T/T	TA(6)/TA(6)	G/G	0	0
409	C/C	T9/T10	A/A	T/T	G/G	T/T	*1/*1	T/T	TA(6)/TA(6)	G/G	0	0
410	C/C	T9/T9	A/A	T/C	G/G	G/G	*2/*3	T/C	TA(6)/TA(7)	G/A	2	2
411	C/C	T9/T10	G/G	T/T	G/G	T/T	*1/*1	T/T	TA(6)/TA(6)	G/G	0	2
412	C/C	T9/T9	A/G	T/T	G/G	T/T	*1/*1	T/T	TA(6)/TA(6)	G/G	0	1
413	C/C	T9/T10				G/G	*2/*3	T/C	TA(6)/TA(6)	G/A	0
414	C/C	T9/T10				T/G	*1/*3	T/C	TA(6)/TA(6)	G/A	1
415	C/C	T9/T10	G/G	T/T	G/G	T/T	*1/*1	T/T	TA(6)/TA(6)	G/G	0	2
416	C/C	T9/T10	A/A	T/C	G/G	T/T	*1/*1	T/T	TA(6)/TA(6)	G/G	0	0
417	C/C	T9/T9	A/G	T/T	G/G	G/G	*3/*3	C/C	TA(6)/TA(6)	A/A	2	3
418	C/C	T9/T9	G/G	T/T	G/G	G/G	*2/*2	T/T	TA(6)/TA(6)	G/G	0	2
419	C/C	T9/T10	A/A	T/C	G/G	T/T	*1/*1	T/T	TA(6)/TA(7)	G/G	1	1
420	C/C	T9/T10	G/G	T/T	G/G	T/T	*1/*1	T/T	TA(6)/TA(7)	G/G	1	3
421	C/C	T9/T10	A/A	T/T	G/G	T/G	*1/*3	T/C	TA(6)/TA(7)	G/G	1	1
422	C/C	T9/T10	A/A	T/T	G/G	T/G	*1/*3	T/C	TA(6)/TA(7)	G/A	2	2
423	C/C	T9/T10	A/G	T/C	G/G	T/G	*1/*3	T/C	TA(6)/TA(6)	G/A	1	2
424	C/C	T9/T10	A/A	T/T	G/G	T/G	*1/*2	T/T	TA(6)/TA(6)	G/A	1	1
425	C/C	T9/T10	A/A	T/T	G/G	T/G	*1/*2	T/T	TA(6)/TA(6)	G/G	0	0
426	C/C	T9/T9	A/A	T/T	G/G	G/G	*2/*2	T/T	TA(6)/TA(6)	G/G	0	0
427	C/C	T9/T9				G/G	*2/*2	T/T	TA(6)/TA(6)	G/G	0
428	C/C	T9/T10	A/A	T/T	G/G	T/G	*1/*2	T/T	TA(6)/TA(6)	G/G	0	0
429	C/C	T9/T10	A/A	T/C	G/G	T/G	*1/*3	T/C	TA(6)/TA(7)	G/A	2	2
430	C/C	T9/T10	A/A	T/T	G/G	T/T	*1/*1	T/T	TA(6)/TA(6)	G/G	0	0
431	C/C	T9/T10	A/A	T/T	G/G	G/G	*3/*3	C/C	TA(6)/TA(6)	A/A	0	2
432	C/C	T9/T10	A/G	T/T	G/G	T/T	*1/*1	T/T	TA(6)/TA(6)	G/A	1	2
433	C/C	T9/T10	A/G	T/T	G/G	T/G	*1/*3	T/C	TA(6)/TA(6)	A/A	2	3
434	C/C	T9/T10	A/A	T/T	G/G	T/T	*1/*1	T/T	TA(6)/TA(6)	G/G	0	0
435	C/C	T9/T10	A/A	T/T	G/G	T/G	*1/*3	T/C	TA(6)/TA(6)	G/A	1	1
436	C/C	T9/T10	A/G	T/C	G/G	T/T	*1/*1	T/T	TA(6)/TA(6)	G/G	0	1
437	C/C	T9/T9	A/G	T/T	G/G	G/G	*2/*3	T/C	TA(6)/TA(6)	G/A	0	1
438	C/C	T9/T10	A/A	T/T	G/G	G/G	*3/*3	C/C	TA(6)/TA(6)	A/A	2	2
439	C/C	T9/T10	A/G	T/C	G/G	G/G	*2/*3	T/C	TA(6)/TA(6)	G/A	1	2
440	C/C	T9/T10	A/G	T/T	G/G	T/G	*1/*2	T/T	TA(6)/TA(6)	G/G	0	1
441	C/C	T9/T10	A/G	T/C	G/G	T/T	*1/*1	T/T	TA(6)/TA(6)	G/G	0	1
442	C/C	T9/T10	A/A	T/C	G/G	T/T	*1/*1	T/T	TA(6)/TA(6)	G/A	1	1
443	C/C	T9/T9	G/G	C/C	G/G	T/T	*1/*1	T/T	TA(6)/TA(6)	G/G	0	2
444	C/C	T9/T10				T/G	*1/*2	T/T	TA(6)/TA(6)	G/G	0
445	C/C	T9/T10	A/G	T/T	G/G	G/G	*2/*2	T/T	TA(6)/TA(6)	G/G	0	1
446	C/C	T9/T10	A/G	T/T	G/G	T/G	*1/*3	T/C	TA(6)/TA(6)	G/A	0	1
447	C/C	T9/T10	A/G	T/C	G/G	T/G	*1/*2	T/T	TA(6)/TA(6)	G/G	0	1
448	C/C	T9/T10	A/A	T/T	G/G	T/T	*1/*1	T/T	TA(6)/TA(6)	G/G	0	0
449	C/C	T9/T10	A/A	T/T	G/G	T/T	*1/*1	T/T	TA(6)/TA(6)	G/G	0	0
450	C/C	T9/T10	A/A	T/T	G/G	T/T	*1/*1	T/T	TA(6)/TA(6)	G/A	1	1
451	C/C	T9/T10	A/A	T/T	G/G	T/G	*1/*3	T/C	TA(6)/TA(6)	G/A	1	1
452	C/C	T9/T10	G/G	T/T	G/G	T/T	*1/*1	T/T	TA(6)/TA(6)	G/G	0	2
453	C/C	T9/T10	A/A	T/T	G/G	T/T	*1/*1	T/T	TA(6)/TA(7)	G/G	1	1
454	C/C	T9/T9	A/A	T/T	G/G	G/G	*2/*3	T/C	TA(6)/TA(6)	G/A	1	1
455	C/C	T9/T10	A/A	T/T	G/G	T/T	*1/*1	T/T	TA(6)/TA(7)	G/G	1	1
456	C/A	T9/T10	G/G	T/T	G/G	T/G	*1/*2	T/T	TA(7)/TA(7)	G/G	2	4
457	C/C	T9/T10	A/G	T/T	G/G	T/T	*1/*1	T/T	TA(6)/TA(6)	G/A	1	2
458	C/C	T9/T9	A/G	T/T	G/G	G/G	*3/*3	C/C	TA(6)/TA(6)	A/A	2	3
459	C/C	T9/T10	A/A	T/T	G/G	T/G	*1/*3	T/C	TA(6)/TA(6)	G/A	1	1
460	C/C	T9/T10				T/T	*1/*1	T/T	TA(6)/TA(6)	G/G	0
461	C/C	T9/T10	A/A	T/T	G/G	T/G	*1/*3	T/C	TA(6)/TA(6)	G/A	0	1
462	C/C	T9/T10	G/G	T/T	G/G	T/G	*1/*2	T/T	TA(6)/TA(6)	G/G	0	2
463	C/C	T9/T9	A/G	T/T	G/G	G/G	*3/*3	C/C	TA(6)/TA(6)	A/A	2	3
464	C/C	T9/T10	A/A	T/T	G/G	T/G	*1/*3	T/C	TA(6)/TA(7)	G/A	2	2
465	C/C	T9/T9	A/A	T/T	G/G	G/G	*3/*3	C/C	TA(6)/TA(7)	G/A	2	2
466	C/C	T9/T10	A/A	T/T	G/G	T/G	*1/*2	T/T	TA(6)/TA(6)	G/G	0	0
467	C/C	T9/T10	A/G	T/T	G/G	T/T	*1/*1	T/T	TA(6)/TA(7)	G/G	1	2
468	C/C	T9/T10	G/G	T/T	G/G	T/T	*1/*1	T/T	TA(6)/TA(6)	G/G	0	2
469	C/C	T9/T10	A/A	T/T	G/G	T/G	*1/*2	T/T	TA(6)/TA(6)	G/G	0	0
470	C/C	T9/T10				T/G	*1/*3	T/C	TA(6)/TA(6)	G/G	0
471	C/C	T9/T9	A/G	T/T	G/G	G/G	*2/*3	T/C	TA(6)/TA(6)	G/A	1	2
472	C/C	T9/T10	A/A	T/C	G/G	T/T	*1/*1	T/T	TA(6)/TA(7)	G/G	1	1
473	C/C	T9/T10	A/A	T/T	G/G	G/G	*2/*3	T/C	TA(6)/TA(6)	G/A	0	1
474	C/C	T9/T10	A/G	T/C	G/G	T/T	*1/*1	T/T	TA(6)/TA(6)	G/G	0	1
475	C/C	T9/T10	A/G	T/C	G/G	T/G	*1/*3	T/C	TA(6)/TA(6)	G/G	0	1
476	C/C	T9/T10	A/G	T/C	G/G	T/G	*1/*3	T/C	TA(6)/TA(6)	G/A	1	2
477	C/C	T9/T9				G/G	*3/*3	C/C	TA(6)/TA(6)	A/A	0
478	C/C	T9/T10	A/G	T/T	G/G	T/T	*1/*1	T/T	TA(6)/TA(6)	G/G	0	1
479	C/C	T9/T10				T/G	*1/*2	T/T	TA(6)/TA(7)	G/G	1
480	C/C	T9/T10	A/A	T/T	G/G	T/T	*1/*1	T/T	TA(6)/TA(7)	G/G	1	1
481	C/C	T9/T10	A/A	T/T	G/G	T/G	*1/*2	T/T	TA(6)/TA(6)	G/G	0	0
482	C/C	T9/T10	G/G	T/C	G/G	G/G	*2/*2	T/T	TA(6)/TA(6)	G/G	0	2
483	C/C	T9/T9	A/G	T/C	G/G	G/G	*3/*3	C/C	TA(6)/TA(7)	G/G	1	2
484	C/C	T9/T10	A/G	T/T	G/G	T/T	*1/*1	T/T	TA(6)/TA(7)	G/G	1	2
485	C/C	T9/T10	A/A	T/T	G/G	T/T	*1/*1	T/T	TA(6)/TA(6)	G/G	0	0
486	C/C	T9/T10	G/G	T/T	G/G	T/T	*1/*1	T/T	TA(6)/TA(6)	G/G	0	2
487	C/C	T9/T10	A/A	T/T	G/G	T/T	*1/*1	T/T	TA(6)/TA(6)	G/G	0	0
488	C/C	T9/T10	A/G	T/T	G/G	T/G	*1/*3	T/C	TA(6)/TA(7)	G/A	2	3
489	C/C	T9/T10	A/G	T/T	G/G	T/T	*1/*1	T/T	TA(6)/TA(6)	G/G	0	1
490	C/C	T9/T10	A/A	T/T	G/G	T/T	*1/*1	T/T	TA(6)/TA(6)	G/G	0	0
491	C/C	T9/T10	A/G	T/T	G/G	T/G	*1/*3	T/C	TA(6)/TA(6)	A/A	2	3
492	C/C	T9/T10	A/G	T/T	G/G	T/T	*1/*1	T/T	TA(6)/TA(6)	G/G	0	1
493	C/C	T9/T10	A/A	T/C	G/G	T/G	*1/*2	T/T	TA(6)/TA(6)	G/G	0	0
494	C/C	T9/T10	A/A	T/C	G/G	T/T	*1/*1	T/T	TA(6)/TA(7)	G/G	1	1
495	C/C	T9/T10	A/G	T/T	G/G	T/T	*1/*1	T/T	TA(6)/TA(6)	G/G	0	1
496	C/C	T9/T10	A/A	T/C	G/G	T/G	*1/*2	T/T	TA(6)/TA(6)	G/G	0	0
497	C/C	T9/T10	A/A	T/C	G/G	T/T	*1/*1	T/T	TA(7)/TA(7)	G/G	2	2
498	C/C	T9/T10	A/A	T/T	G/G	T/T	*1/*1	T/T	TA(6)/TA(6)	G/G	0	0
499	C/C	T9/T10	G/G	T/C	G/G	T/G	*1/*3	T/C	TA(6)/TA(7)	G/A	2	4
500	C/C	T9/T9	G/G	T/T	G/G	G/G	*2/*3	T/C	TA(6)/TA(6)	G/A	1	3
501	C/C	T9/T9	A/G	T/T	G/G	T/G	*1/*2	T/T	TA(6)/TA(7)	G/G	1	2
502	C/C	T9/T10				T/G	*1/*3	T/C	TA(6)/TA(7)	G/G	1
503	C/C	T9/T10	A/A	T/T	G/G	T/G	*1/*3	T/C	TA(6)/TA(6)	G/A	0	1
504	C/C	T9/T10	A/G	T/T	G/G	T/G	*1/*3	T/C	TA(6)/TA(7)	G/A	2	3
505	C/C	T9/T9	A/G	T/T	G/G	G/G	*2/*3	T/C	TA(6)/TA(6)	G/G	0	1
506	C/C	T9/T10				T/G	*1/*3	T/C	TA(6)/TA(7)	G/G	1
507	C/C	T9/T10	A/G	T/T	G/G	T/T	*1/*1	T/T	TA(6)/TA(6)	G/G	0	1
508	C/C	T9/T10				T/G	*1/*2	T/T	TA(6)/TA(6)	G/G	0
509	C/C	T9/T9	A/A	T/T	G/G	G/G	*2/*3	T/C	TA(6)/TA(6)	G/G	0	0
510	C/C	T9/T10	A/G	T/C	G/G	T/G	*1/*3	T/C	TA(6)/TA(6)	G/G	0	1
511	C/C	T9/T10	A/G	T/T	G/G	T/T	*1/*1	T/T	TA(6)/TA(6)	G/G	0	1
512	C/C	T9/T10	G/G	T/T	G/G	T/T	*1/*1	T/T	TA(6)/TA(6)	G/G	0	2
513	C/C	T9/T10	A/G	T/T	G/G	G/G	*2/*3	T/C	TA(6)/TA(6)	G/A	0	1
514	C/C	T9/T10	A/A	T/T	G/G	T/T	*1/*1	T/T	TA(6)/TA(6)	G/G	0	0
515	C/C	T9/T10	A/A	T/T	G/G	G/G	*3/*3	C/C	TA(6)/TA(6)	A/A	0	2
516	C/C	T9/T10	A/A	T/T	G/G	T/T	*1/*1	T/T	TA(6)/TA(6)	G/G	0	0
517	C/C	T9/T10	A/G	T/T	G/G	T/G	*1/*2	T/T	TA(6)/TA(6)	G/G	0	1
518	C/C	T9/T10				T/G	*1/*3	T/C	TA(6)/TA(6)	G/A	1
519	C/C	T9/T10	A/G	T/T	G/G	T/G	*1/*3	T/C	TA(6)/TA(6)	G/G	0	1
520	C/C	T9/T10				T/T	*1/*1	T/T	TA(6)/TA(6)	G/G	0
521	C/C	T9/T10				T/T	*1/*1	T/T	TA(6)/TA(6)	G/G	0
522	C/C	T9/T9	A/G	T/C	G/G	T/G	*1/*3	T/C	TA(6)/TA(7)	G/G	1	2
523	C/C	T9/T10	A/G	T/T	G/G	T/G	*1/*3	T/C	TA(6)/TA(6)	G/A	1	2
524	C/C	T9/T9	A/G	T/C	G/G	G/G	*2/*2	T/T	TA(6)/TA(6)	G/G	0	1
525	C/C	T9/T10	A/A	T/T	G/G	T/T	*1/*1	T/T	TA(6)/TA(6)	G/G	0	0
526	C/C	T9/T10	A/G	T/T	G/G	T/G	*1/*3	T/C	TA(6)/TA(6)	G/A	1	2
527	C/C	T9/T10	A/G	T/C	G/G	T/G	*1/*3	T/C	TA(7)/TA(7)	G/G	2	3
528	C/C	T9/T10	G/G	T/T	G/G	T/T	*1/*1	T/T	TA(6)/TA(6)	G/G	0	2
529	C/C	T9/T9	A/A	T/T	G/G	G/G	*2/*3	T/C	TA(6)/TA(6)	G/G	0	0
530	C/C	T9/T10	G/G	T/T	G/G	T/G	*1/*3	T/C	TA(6)/TA(6)	G/A	1	3
531	C/C	T9/T9				G/G	*2/*2	T/T	TA(6)/TA(6)	G/G	0
532	C/C	T9/T10				T/T	*1/*1	T/T	TA(6)/TA(6)	G/G	0
533	C/C	T9/T9	A/G	T/T	G/G	G/G	*2/*3	T/C	TA(6)/TA(6)	G/A	0	1
534	C/A	T9/T10	A/G	T/T	G/G	T/T	*1/*1	T/T	TA(6)/TA(7)	G/G	1	2
535	C/C	T9/T10	A/G	T/T	G/G	T/G	*1/*2	T/T	TA(6)/TA(6)	G/G	0	1
536	C/C	T9/T10	A/G	T/T	G/G	T/T	*1/*1	T/T	TA(6)/TA(7)	G/G	1	2
537	C/C	T9/T10	A/A	T/C	G/G	T/T	*1/*1	T/T	TA(6)/TA(6)	G/G	0	0
538	C/C	T9/T10	A/G	T/C	G/G	T/G	*1/*3	T/C	TA(6)/TA(6)	G/A	1	2
539	C/C	T9/T10				T/G	*1/*2	T/T	TA(6)/TA(6)	G/G	0
540	C/A	T9/T10	A/G	T/T	G/G	T/T	*1/*1	T/T	TA(6)/TA(7)	G/A	2	3
541	C/C	T9/T10	A/G	T/T	G/G	T/T	*1/*1	T/T	TA(6)/TA(7)	G/G	1	2
542	C/C	T9/T9				G/G	*2/*3	T/C	TA(6)/TA(6)	G/A	1
543	C/C	T9/T9	A/G	T/T	G/G	G/G	*2/*3	T/C	TA(6)/TA(6)	G/A	1	2
544	C/C	T9/T9	A/G	T/T	G/G	T/G	*1/*2	T/T	TA(6)/TA(6)	G/A	0	1
545	C/C	T9/T9	A/A	C/C	G/G	G/G	*2/*2	T/T	TA(6)/TA(6)	G/G	0	0
546									TA(6)/TA(6)	G/G	0
547									TA(6)/TA(6)	G/G	0
548									TA(6)/TA(6)	G/A	0
549									TA(6)/TA(6)	G/G	0
550									TA(6)/TA(6)	G/G	0
551									TA(6)/TA(6)	G/A	0
552									TA(6)/TA(6)	G/A	0
553									TA(6)/TA(6)	G/A	0
554									TA(6)/TA(6)	G/G	0
555									TA(6)/TA(6)	A/A	0
556									TA(6)/TA(7)	G/G	1
557									TA(6)/TA(7)	G/A	2
558									TA(6)/TA(6)	G/G	0
559									TA(6)/TA(6)	G/G	0
560									TA(6)/TA(6)	G/G	0
561									TA(7)/TA(7)	G/G	2
562									TA(6)/TA(6)	G/A	0
563									TA(6)/TA(6)	G/G	0
564									TA(6)/TA(6)	G/G	0
565									TA(6)/TA(6)	G/G	0
566									TA(6)/TA(7)	G/G	1
567									TA(6)/TA(6)	G/G	0
568									TA(6)/TA(6)	A/A	0
569									TA(6)/TA(7)	G/G	1
570									TA(6)/TA(7)	G/G	1
571									TA(6)/TA(7)	G/G	1
572									TA(6)/TA(6)	G/G	0
573									TA(6)/TA(6)	G/G	0
574									TA(6)/TA(6)	G/A	0
575									TA(6)/TA(6)	G/A	0
576									TA(6)/TA(7)	G/A	2
577									TA(6)/TA(6)	G/G	0
578									TA(6)/TA(6)	G/A	0
579									TA(6)/TA(6)	G/A	0
580									TA(6)/TA(6)	A/A	0
581									TA(6)/TA(6)	G/G	0
582									TA(6)/TA(6)	A/A	0
583									TA(6)/TA(7)	G/G	1
584									TA(6)/TA(6)	A/A	0
585									TA(6)/TA(6)	G/G	0
586									TA(6)/TA(6)	G/G	0
587									TA(6)/TA(6)	G/A	0
588									TA(6)/TA(7)	G/G	1
589									TA(6)/TA(6)	G/A	0
590									TA(6)/TA(6)	G/G	0
591									TA(6)/TA(7)	G/G	1
592									TA(6)/TA(6)	G/G	0
593									TA(6)/TA(6)	G/G	0
594									TA(6)/TA(6)	G/G	0
595									TA(6)/TA(6)	G/G	0
596									TA(6)/TA(6)	A/A	0
597									TA(6)/TA(6)	G/G	0
598									TA(6)/TA(6)	G/G	0
599									TA(6)/TA(6)	G/G	0
600									TA(6)/TA(6)	G/G	0
601									TA(6)/TA(7)	G/A	2
602									TA(6)/TA(7)	G/G	1
603									TA(6)/TA(6)	G/G	0
604									TA(6)/TA(6)	G/A	0
605									TA(6)/TA(7)	G/G	1
606									TA(6)/TA(6)	G/A	0
607									TA(6)/TA(6)	G/A	0
608									TA(6)/TA(6)	G/G	0
609									TA(6)/TA(7)	G/A	2
610									TA(6)/TA(6)	G/G	0
611									TA(6)/TA(6)	G/G	0
612									TA(6)/TA(6)	G/G	0
613									TA(6)/TA(6)	G/G	0
614									TA(6)/TA(6)	G/G	0
615									TA(6)/TA(7)	G/G	1
616									TA(6)/TA(6)	G/A	0
617									TA(6)/TA(6)	G/G	0
618									TA(6)/TA(6)	G/A	0
619									TA(6)/TA(6)	A/A	0
620									TA(6)/TA(6)	G/G	0
621									TA(6)/TA(6)	G/A	0
622									TA(6)/TA(6)	G/G	0
623									TA(6)/TA(7)	G/G	1
624									TA(6)/TA(6)	G/A	0
625									TA(6)/TA(6)	G/A	0
626									TA(6)/TA(7)	G/G	1
627									TA(6)/TA(7)	G/G	1
628									TA(6)/TA(6)	G/G	0
629									TA(6)/TA(6)	G/G	0
630									TA(6)/TA(6)	A/A	0
631									TA(6)/TA(6)	G/G	0
632									TA(6)/TA(6)	G/G	0
633									TA(6)/TA(6)	G/G	0
634									TA(6)/TA(7)	G/G	1
635									TA(6)/TA(7)	G/G	1
636									TA(6)/TA(7)	G/G	1
637									TA(6)/TA(6)	G/G	0
638									TA(6)/TA(7)	G/A	2
639									TA(7)/TA(7)	G/G	2
640									TA(6)/TA(6)	G/G	0
641									TA(6)/TA(6)	G/A	1
642									TA(6)/TA(6)	G/A	1
643									TA(6)/TA(6)	G/G	0
644									TA(6)/TA(7)	G/A	2
645									TA(6)/TA(6)	G/A	1
646									TA(6)/TA(7)	G/G	1
647									TA(6)/TA(6)	G/A	1
648									TA(6)/TA(7)	G/G	1
649									TA(6)/TA(6)	G/A	1
650									TA(6)/TA(7)	G/A	2
651									TA(6)/TA(6)	G/A	0
652									TA(6)/TA(6)	G/G	0
653									TA(6)/TA(6)	G/G	0
654									TA(6)/TA(6)	G/G	0
655									TA(6)/TA(7)	G/A	2
656									TA(6)/TA(6)	G/G	0
657									TA(6)/TA(6)	G/A	1
658									TA(6)/TA(6)	G/A	1
659									TA(6)/TA(6)	G/G	0
660									TA(6)/TA(6)	G/G	0
661									TA(6)/TA(6)	G/G	0
